# Supplementary material for: Artificial intelligence-enabled fully automated detection of cardiac amyloidosis using electrocardiograms and echocardiograms
Source: Nat Commun. 2021 May 11;12:2726. doi: 10.1038/s41467-021-22877-8 (PMC8113484; doi:10.1038/s41467-021-22877-8)
Supplement: Supplementary file 3 — Source Data [file 41467_2021_22877_MOESM3_ESM.xlsx]

## Sheet: Figure1
a BWH	Prediction	Label		a MGH	Prediction	Label		a UCSF	Prediction	Label
	0.0151909	0			0.964419	1			0.983632	1
	0.0716803	0			0.659561	1			0.0043487	0
	0.0413873	0			0.00589263	0			0.00177717	0
	0.904592	0			0.951531	1			0.159315	0
	0.0100478	0			0.99092	1			0.00597259	0
	0.00350362	0			0.327172	1			0.648884	1
	0.00511029	0			0.822341	1			0.00142056	0
	0.00402901	0			0.00333732	0			0.00680956	0
	0.0166241	0			0.972642	1			0.0202929	0
	0.0646545	0			0.941028	1			0.029457	0
	0.0056673	0			0.997005	1			0.99251	1
	0.346479	0			0.808804	1			0.84175	1
	0.0308449	0			0.932862	0			0.00315642	0
	0.756066	0			0.0131	0			0.028369	0
	0.997652	1			0.533913	0			0.962839	1
	0.00423631	0			0.964167	0			0.0010733	0
	0.184431	0			0.962632	0			0.663695	0
	0.0298983	0			0.0121348	0			0.0502325	0
	0.0113878	0			0.0332502	0			0.600671	0
	0.0105053	0			0.994307	0			0.225299	0
	0.710207	0			0.00711645	1			0.997898	1
	0.000507976	0			0.0117133	0			0.680019	1
	0.996719	1			0.977841	1			0.777701	0
	0.153306	0			0.989888	1			0.00410962	1
	0.0163417	0			0.00190836	0			0.00722021	0
	0.989336	1			0.00383204	0			0.00242153	0
	0.00415692	0			0.279268	1			0.903056	1
	0.566188	0			0.0603484	1			0.452742	1
	0.00106537	0			0.986524	1			0.00818104	0
	0.986032	1			0.0552885	0			0.0294683	0
	0.00758046	0			0.0268742	0			0.00667837	0
	0.00354263	0			0.609826	1			0.113567	1
	0.0102902	0			0.382526	0			0.00080812	0
	0.093641	0			0.0109935	0			0.0738828	0
	0.0592038	0			0.00538763	0			0.84843	1
	0.218131	0			0.00924453	0			0.999934	1
	0.0581653	0			0.999874	1			0.0141704	0
	0.0202482	0			0.0270258	0			0.990614	1
	0.142001	0			0.00182882	0			0.00178966	0
	0.0212503	0			0.998524	1			0.991146	1
	0.00328869	0			0.971961	1			0.00801057	0
	0.997752	1			0.00117546	0			0.000203103	0
	0.00367879	0			0.999071	1			0.991005	1
	0.0102865	0			0.203685	1			0.0189045	0
	0.957961	1			0.301831	1			0.00939986	0
	0.0299355	0			0.00387642	1			0.0343465	0
	0.0595749	0			0.98999	1			0.999952	1
	0.997356	1			0.99466	1			0.00494328	0
	0.0271658	0			0.946313	1			0.991444	1
	0.997378	1			0.770421	1			0.000883013	0
	0.00495931	0			0.00361198	1			0.0022195	0
	0.0136773	0			0.121716	1			0.0671905	0
	0.0163222	0			0.075999	0			0.955392	1
	0.0110289	0			0.998661	1			0.0682229	0
	0.999473	1			0.944456	1			0.0111959	0
	0.0220629	0			0.934919	1			0.00401512	0
	0.268795	0			0.986322	1			0.0634014	0
	0.0140878	0			0.0340898	1			0.54336	0
	0.000593185	0			0.959145	1			0.00263008	0
	0.0164802	0			0.779432	1			0.028004	0
	0.00393608	0			0.0075624	0			0.810016	1
	0.00721961	0			0.405058	0			0.00235966	0
	0.0199884	0			0.0113572	0			0.00678229	0
	0.00310409	0			0.280848	1			0.00784138	0
	0.00387444	0			0.992015	1			0.00144872	0
	0.00585103	0			0.379459	1			0.995863	1
	0.00365385	0			0.00428665	0			0.94009	0
	0.859739	1			0.00274181	0			0.987842	1
	0.0611937	0			0.846764	1			0.997844	1
	0.0556652	0			0.999791	1			0.982626	1
	0.0119165	0			0.178298	0			0.00369754	0
	0.599425	1			0.01413	1			0.980215	1
	0.0184493	0			0.962858	1			0.00947908	0
	0.0497329	0			0.998305	1			0.0220922	1
	0.0244799	0			0.00304022	0			0.0195211	0
	0.0072543	0			0.298141	0			0.0379456	0
	0.0105979	0			0.959654	1			0.0108043	0
	0.0278955	0			0.991568	1			0.446849	1
	0.0136575	0			0.380281	0			0.00362203	0
	0.105389	0			0.0902769	1			0.649434	1
	0.0215079	0			0.0436277	1			0.281974	0
	0.0943912	0			0.0109395	0			0.0650792	0
	0.00355694	0			0.99844	1			0.163154	0
	0.00354865	0			0.00816834	0			0.99614	1
	0.561182	1			0.738948	0			0.748738	1
	0.011998	0			0.0102206	0			0.00466934	1
	0.0182245	0			0.00153072	0			0.0254029	0
	0.0174818	0			0.999679	1			0.00095952	0
	0.00189772	0			0.920963	1			0.0030165	0
	0.00537068	0			0.0219907	1			0.000722527	0
	0.158582	0			0.999929	1			0.0431253	0
	0.977487	1			0.810577	0			0.00124183	0
	0.0220942	0			0.0294617	0			0.0930461	1
	0.0331694	0			0.33649	1			0.265708	1
	0.0704723	0			0.954056	0			0.00538257	0
	0.998395	1			0.722237	1			0.00868639	0
	0.168439	1			0.0390017	0			0.0763127	0
	0.0136581	0			0.985893	1			0.261621	1
	0.990471	1			0.00684935	1			0.760071	0
	0.00612581	0			0.994963	1			0.999927	1
	0.0780825	0			0.0503563	1			0.00534937	0
	0.999743	1			0.00563455	0			0.448304	0
	0.0205212	0			0.226834	1			0.999668	1
	0.00413847	0			0.00404125	0			0.989868	1
	0.999165	1			0.849441	1			0.0104516	1
	0.174287	0			0.0156443	0			0.0119264	0
	0.00111097	0			0.943724	1			0.102759	0
	0.089366	0			0.0212485	0			0.80628	1
	0.879517	0			0.922564	1			0.00341446	0
	0.0101176	0			0.226949	1			0.00297576	0
	0.0104695	0			0.207004	1			0.00112307	0
	0.0199685	0			0.99867	1			0.00246075	0
	0.00459096	0			0.059401	1			0.015026	0
	0.974595	1			0.00292635	0			0.00282776	0
	0.00390828	0			0.0873329	1			0.0299879	0
	0.202145	0			0.00112116	0			0.0251366	0
	0.0076364	0			0.296969	0			0.00640932	0
	0.983714	1			0.996354	1			0.00498027	0
	0.0272189	0			0.987632	1			0.613435	0
	0.997677	1			0.992026	1			0.0149258	1
	0.0297873	0			0.00634745	0			0.930123	1
	0.00279251	0			0.0357324	0			0.0086008	0
	0.562539	0			0.0874051	1			0.00787604	0
	0.0322749	0			0.00891036	0			0.999233	1
	0.0134974	0			0.0412802	0			0.00632417	0
	0.00271747	0			0.00764549	0			0.00717375	0
	0.999559	1			0.00991654	0			0.0100973	0
	0.0140026	0			0.006787	0			0.00675201	0
	0.0103762	0			0.994706	1			0.00990781	0
	0.0256139	0			0.998031	1			0.00320983	1
	0.00780229	0			0.995012	1			0.362311	0
	0.923347	0			0.139358	0			0.978166	1
	0.280449	0			0.913208	1			0.998862	1
	0.0657472	0			0.650263	0			0.0190291	0
	0.998413	1			0.855576	1			0.000430405	0
	0.32079	1			0.653047	1			0.754638	1
	0.851293	1			0.00313812	0			0.00120017	0
	0.0043813	0			0.200898	1			0.0032092	0
	0.0675974	0			0.999497	1			0.00209218	0
	0.00236052	0			0.0121398	0			0.0257539	0
	0.0216314	0			0.927432	1			0.00841758	0
	0.0193103	0			0.122338	0			0.998866	0
	0.0381681	0			0.983499	1			0.00153601	0
	0.00746471	0			0.0161041	0			0.010295	0
	0.00293562	0			0.226162	1			0.134417	0
	0.00575665	0			0.974638	0			0.00308371	0
	0.967831	1			0.999954	1			0.137696	1
	0.0118706	0			0.00870615	0			0.189934	0
	0.0798317	0			0.00590575	0			0.00696129	0
	0.0110459	0			0.999257	1			0.940041	1
	0.00159967	0			0.0926271	0			0.00727648	0
	0.00794813	0			0.907991	1			0.182096	1
	0.0145821	0			0.997492	0			0.0152657	0
	0.00448917	0			0.364964	1			0.0239345	0
	0.010471	0			0.96699	1			0.784359	0
	0.00753689	0			0.871861	1			0.0357022	1
	0.0199597	0			0.985059	1			0.571298	0
	0.0211101	0			0.0272368	1			0.784562	1
	0.00730169	0			0.993349	1			0.723176	1
	0.0347771	0			0.997241	1			0.00839183	0
	0.00757465	0			0.924727	1			0.954386	0
	0.0070456	0			0.0316052	1			0.264066	0
	0.0127371	0			0.979245	1			0.0387724	1
	0.316666	0			0.536879	0			0.222547	0
	0.650988	0			0.0172496	0			0.00433844	0
	0.00828829	0			0.00314289	0			0.994219	0
	0.25543	0			0.49653	1			0.0331871	0
	0.0168598	0			0.331288	1			0.00124019	0
	0.00674966	0			0.482351	0			0.00330427	0
	0.999711	1			0.996719	1			0.109144	0
	0.000250012	0			0.00401843	0			0.00568503	0
	0.478048	0			0.00445455	0			0.0179063	0
	0.00212124	0			0.0223103	1			0.0113645	0
	0.00498691	1			0.00655618	0			0.00513774	0
	0.989163	1			0.841662	1			0.0222763	1
	0.120977	0			0.144902	0			0.00963098	0
	0.0328319	0			0.00344381	0			0.0887672	0
	0.0109759	0			0.00668865	0			0.0101783	0
	0.00446823	0			0.424307	0			0.896147	0
	0.221118	0			0.233416	0			0.891812	1
	0.934773	0			0.103581	1			0.00169918	0
	0.970637	1			0.732794	1			0.00220728	0
	0.0850817	0			0.0287384	1			0.998004	1
	0.0692731	1			0.00348064	0			0.00783575	0
	0.0724977	0			0.0817825	0			0.00335431	0
	0.938124	0			0.00746894	0			0.00635955	0
	0.0011504	0			0.00632018	0			0.0069125	0
	0.00834757	0			0.0129059	0			0.0016126	0
	0.0110303	0			0.0461622	0			0.0785694	0
	0.12996	0			0.0118845	0			0.921381	1
	0.00962833	0			0.57471	0			0.013519	1
	0.00559869	0			0.364632	1			0.00117636	0
	0.00270522	0			0.777293	0			0.226127	0
	0.030125	0			0.986503	1			0.0219593	0
	0.00248009	0			0.941086	1			0.00160342	0
	0.0212173	0			0.986411	1			0.000887603	0
	0.924978	1			0.798115	1			0.00154423	0
	0.00761892	0			0.3222	1			0.00199797	0
	0.118316	0			0.691094	0			0.00597814	0
	0.0185053	0			0.00657117	0			0.0453083	0
	0.00329292	0			0.999503	1			0.00655282	0
	0.0179492	0			0.147761	0			0.999935	1
	0.00499314	0			0.409524	0			0.118039	0
	0.991865	1			0.0268329	0			0.00436652	0
	0.872147	1			0.993037	1			0.876092	1
	0.00270998	0			0.001634	1			0.13212	0
	0.0669647	0			0.0208776	0			0.016572	0
	0.00663888	0			0.899293	1			0.73766	1
	0.0104713	0			0.968989	1			0.00610253	0
	0.0100614	0			0.996272	1			0.00761211	0
	0.0229115	0			0.00147316	0			0.238794	0
	0.468211	0			0.0115422	1			0.00131422	0
	0.987247	0			0.255896	1			0.968928	1
	0.0160336	1			0.00155824	0			0.964697	0
	0.00261337	0			0.00511855	0			0.00327182	0
	0.0644233	0			0.15076	0			0.387604	0
	0.00476694	0			0.0613515	1			0.948352	1
	0.00328308	0			0.994963	1			0.00225818	0
	0.0555281	0			0.0066492	0			0.00553801	0
	0.00972456	0			0.00215803	0			0.839557	1
	0.00275704	0			0.0202534	1			0.999796	1
	0.00301418	0			0.00560939	0			0.0185872	0
	0.00132015	1			0.0107585	0			0.0006589	0
	0.00195613	0			0.0121314	1			0.00329041	0
	0.0375389	1			0.999819	1			0.0401016	0
	0.00148433	0			0.428	1			0.0145807	0
	0.0030219	0			0.984531	1			0.928443	1
	0.911939	1			0.45775	0			0.00247121	0
	0.0328935	0			0.0204083	0			0.999101	1
	0.994456	0			0.994	0			0.00175303	0
	0.622776	0			0.989422	1			0.0181901	0
	0.0180634	0			0.0312091	0			0.876737	1
	0.00968233	0			0.0139305	1			0.11907	1
	0.998472	1			0.0934806	0			0.895443	0
	0.0080758	0			0.912643	0			0.885034	1
	0.934895	1			0.0259711	0			0.999952	1
	0.00229675	0			0.998982	1			0.0311178	0
	0.0302455	1			0.671061	1			0.999429	1
	0.00722802	0			0.000960708	0			0.0160896	0
	0.149224	0			0.834635	0			0.00771034	0
	0.017404	0			0.963636	1			0.0115034	0
	0.15198	0			0.899418	1			0.993709	1
	0.0434192	0			0.00214967	0			0.00520119	0
	0.767629	1			0.0103443	0			0.0163735	0
	0.96796	1			0.00168696	0			0.00571975	1
	0.0934541	0			0.994305	1			0.00250849	0
	0.00771272	0			0.987157	1			0.0233668	0
	0.999285	0			0.0623872	1			0.00291798	0
	0.0374999	0			0.0025517	0			0.0547909	1
	0.00593233	0			0.017459	0			0.999235	1
	0.651211	0			0.987341	1			0.00930521	0
	0.866822	0			0.999374	1			0.00175494	0
	0.999558	1			0.0119569	0			0.000741571	0
	0.51228	0			0.0987141	0			0.0141999	0
	0.00189459	0			0.104403	0			0.0147877	0
	0.932766	0			0.0328354	0			0.00401014	0
	0.397979	0			0.170161	1			0.00340676	0
	0.0843585	0			0.851519	1			0.00764963	0
	0.0175822	0			0.117741	0			0.000710011	0
	0.00859627	0			0.00850087	0			0.148685	0
	0.0031932	0			0.00275663	0			0.00435668	0
	0.804641	1			0.976491	1			0.0027431	0
	0.00741827	0			0.943746	1			0.0172193	1
	0.158978	0			0.00214797	0			0.00721173	1
	0.614606	0			0.158756	0			0.967686	1
	0.00250816	0			0.97572	1			0.999964	1
	0.220748	0			0.704287	1			0.999773	1
	0.00619435	0			0.997031	1			0.995973	1
	0.866822	0			0.00221911	0			0.0108939	0
	0.00167078	0			0.671446	0			0.00294498	0
	0.978675	1			0.739374	1			0.969617	0
	0.0254306	0			0.00562149	0			0.286199	0
	0.00125498	0			0.101967	0			0.00709319	0
	0.0103505	0			0.996033	1			0.00145602	0
	0.0312602	0			0.00832492	0			0.0110492	0
	0.422592	0			0.11508	0			0.00590688	0
	0.0253974	0			0.200082	1			0.00468066	0
	0.999949	1			0.47999	0			0.00728983	0
	0.692026	0			0.493273	1			0.973533	1
	0.998791	1			0.00306413	0			0.742586	1
	0.972694	0			0.972843	1			0.0282832	1
	0.0144327	0			0.0686415	0			0.94066	0
	0.666025	1			0.976986	1			0.00363797	0
	0.00835955	0			0.653848	0			0.00396907	0
	0.00125706	0			0.997474	1			0.00370306	0
	0.001578	0			0.982816	0			0.999537	1
	0.00618413	0			0.0987654	1			0.34097	1
	0.799047	0			0.719282	0			0.00946182	0
	0.00274512	0			0.997984	1			0.862706	1
	0.133676	0			0.712619	1			0.943881	0
	0.00358883	0			0.725589	1			0.0264514	1
	0.816412	0			0.0165567	0			0.0044643	0
	0.0809327	0			0.957822	1			0.00755802	0
	0.990954	0			0.00994277	1			0.998364	1
	0.169221	1			0.223462	1			0.00496051	0
	0.00138178	0			0.100242	1			0.015799	0
	0.0018436	0			0.00195369	0			0.00148854	0
	0.986999	1			0.0127977	0			0.622926	0
	0.275757	0			0.204582	0			0.999817	1
	0.0100695	0			0.00710055	0			0.00152531	0
	0.296702	0			0.625308	0			0.769894	0
	0.0151315	0			0.990856	1			0.986379	1
	0.00574872	0			0.00438583	0			0.000975728	0
	0.0258181	0			0.00404644	0			0.474411	0
	0.0122133	0			0.000929743	0			0.989303	1
	0.0118089	0			0.0224082	0			0.0482205	0
	0.0138606	0			0.0325503	0			0.00304992	0
	0.00410897	0			0.0051348	0			0.223222	0
	0.00145549	0			0.0319829	0			0.01019	0
	0.0436566	0			0.310883	0			0.134754	0
	0.0284794	0			0.00378412	0			0.0538705	0
	0.0160457	0			0.019189	0			0.989081	1
	0.00197637	0			0.944031	1			0.994208	1
	0.00187585	0			0.969607	1			0.00128651	0
	0.00219882	0			0.00592652	0			0.110164	0
	0.294896	1			0.034307	0			0.506433	1
	0.00197506	0			0.0531032	1			0.99853	1
	0.00288096	1			0.029466	0			0.992094	1
	0.815008	1			0.00660023	0			0.00451699	1
	0.980384	1			0.714702	1			0.661297	0
	0.978808	1			0.27969	0			0.00437006	0
	0.492244	0			0.0105425	0			0.0446058	0
	0.00437355	0			0.260413	1			0.0019471	0
	0.00140271	0			0.997687	1			0.0235389	0
	0.00489065	0			0.0054144	0			0.00335732	0
	0.00271505	0			0.00678954	0			0.00434217	1
	0.00851253	0			0.0047107	0			0.907898	0
	0.00308108	0			0.0490856	0			0.999568	1
	0.0176156	0			0.696745	1			0.00278478	0
	0.186535	0			0.00149966	0			0.00906615	0
	0.0742435	0			0.0189419	1			0.00419408	0
	0.00204983	0			0.941833	1			0.999134	0
	0.998476	1			0.0109958	0			0.420897	0
	0.23581	0			0.337364	0			0.126759	1
	0.0284609	0			0.113944	0			0.0128541	0
	0.0271701	0			0.00993547	0			0.000622749	0
	0.0023194	0			0.220157	0			0.99995	1
	0.962731	1			0.0832237	0			0.00192901	0
	0.00144771	0			0.00265577	1			0.991279	1
	0.0116582	0			0.404198	1			0.199332	1
	0.305229	0			0.236875	0			0.830876	1
	0.00449079	0			0.995978	1			0.0052878	0
	0.99449	1			0.565694	1			0.00377893	0
	0.00249785	0			0.0530175	0			0.0344113	0
	0.870926	1			0.00573844	0			0.00446084	0
	0.143607	0			0.515096	0			0.940042	1
	0.0142251	0			0.805656	1			0.0330928	0
	0.195277	1			0.988035	0			0.00764447	0
	0.00564548	0			0.258427	1			0.0860292	0
	0.00626722	0			0.993414	0			0.00348759	0
	0.00604579	0			0.851722	0			0.00212687	0
	0.0551727	0			0.0296524	0			0.99943	1
	0.00906724	0			0.453988	1			0.956071	1
	0.00206095	0			0.466973	0			0.663829	0
	0.00617918	1			0.00336373	0			0.840044	0
	0.207562	1			0.67308	1			0.129009	0
	0.0137674	0			0.969393	0			0.103282	0
	0.121494	0			0.00738856	0			0.0338615	0
	0.00661445	0			0.998287	1			0.0129451	0
	0.707589	0			0.112606	1			0.0274338	1
	0.00453964	0			0.0119216	0			0.014942	1
	0.0181858	0			0.885497	1			0.0122478	0
	0.00484452	0			0.376989	0			0.999268	1
	0.00796804	0			0.106628	0			0.970978	0
	0.999644	1			0.992652	1			0.675086	0
	0.0760223	0			0.996829	1			0.889687	1
	0.818274	1			0.903288	1			0.921544	1
	0.0104017	0			0.99692	1			0.415706	0
	0.00646329	0			0.334647	0			0.154657	0
	0.00804618	0			0.0309529	1			0.00200742	0
	0.927724	1			0.00234875	0			0.0148432	0
	0.183433	0			0.167697	1			0.0841213	0
	0.00167995	0			0.416504	1			0.396771	1
	0.00850922	0			0.00847547	1			0.0016669	0
	0.00410798	0			0.881112	1			0.00245425	0
	0.00342122	0			0.456929	0			0.99931	1
	0.0241595	0			0.0019879	0			0.0535916	0
	0.0305159	0			0.998857	1			0.822563	1
	0.164148	0			0.979891	1			0.00131136	0
	0.979604	1			0.125865	0			0.999927	1
	0.0135004	0			0.0120342	0			0.819612	0
	0.00394964	0			0.00140762	0			0.974636	1
	0.10067	0			0.611399	1			0.00198185	1
	0.21099	0			0.985919	1			0.00574666	0
	0.00455791	0			0.166848	0			0.977282	1
	0.00164089	0			0.00892609	1			0.0109646	0
	0.0605638	1			0.795531	1			0.99987	1
	0.0992247	0			0.459062	1			0.0103057	0
	0.995353	1			0.0242932	0			0.131864	1
	0.0469225	0			0.998955	1			0.0320851	1
	0.0152699	0			0.663963	0			0.999828	1
	0.0182656	0			0.0188499	0			0.00720885	0
	0.989805	1			0.855604	1			0.997553	1
	0.00865275	0			0.00158507	0			0.052475	0
	0.012301	0			0.414721	1			0.00268506	0
	0.0648833	0			0.0939535	0			0.776231	0
	0.0337244	0			0.683604	0			0.764558	1
	0.872833	0			0.998807	1			0.00620744	0
	0.0894351	0			0.202243	1			0.955169	1
	0.00615576	0			0.00348362	0			0.0188931	0
	0.00435084	0			0.73664	1			0.0759765	0
	0.00195482	0			0.673141	1			0.00267071	0
	0.00624621	0			0.00631675	0			0.00248539	0
	0.982997	1			0.0360652	0			0.00183493	0
	0.00940171	0			0.0121973	1			0.00483918	0
	0.00879315	0			0.0040127	0			0.00552174	0
	0.0117763	0			0.00077197	0			0.011005	0
	0.028204	0			0.286476	1			0.00356171	0
	0.00173342	0			0.995381	1			0.0285352	1
	0.851006	1			0.489535	0			0.105868	1
	0.0117998	0			0.0183499	0			0.0172706	1
	0.00339192	0			0.0133876	1			0.813598	1
	0.00302863	0			0.980317	1			0.0137357	0
	0.00516298	0			0.993498	1			0.0111661	0
	0.99511	1			0.999771	1			0.998199	1
	0.97307	1			0.994039	1			0.00354263	0
	0.0362632	0			0.958412	1			0.998285	1
	0.123844	0			0.839596	0			0.00214133	0
	0.00783434	0			0.00619966	0			0.00501761	0
	0.00738108	0			0.113269	0			0.00127569	0
	0.102786	0			0.562122	1			0.0150958	0
	0.0196762	0			0.902288	0			0.00300369	0
	0.0175239	0			0.00259954	0			0.00532991	0
	0.00401622	0			0.999282	1			0.00683093	0
	0.394648	0			0.521198	0			0.00757194	0
	0.011849	0			0.0243776	0			0.980839	1
	0.0276619	0			0.893508	1			0.00477228	0
	0.00459176	0			0.0120356	0			0.0156696	0
	0.00253299	0			0.98326	1			0.196039	0
	0.00223956	0			0.995158	1			0.884375	1
	0.0126193	0			0.000588357	0			0.0873466	0
	0.976378	1			0.254369	1			0.998095	1
	0.00785106	0			0.0708088	0			0.0639763	0
	0.335475	1			0.847699	0			0.013071	0
	0.464398	0			0.29905	0			0.00202033	0
	0.0113963	0			0.997273	1			0.00445622	1
	0.00469324	0			0.00811043	0			0.00732794	0
	0.97242	1			0.0121188	0			0.0603352	0
	0.969916	1			0.929469	1			0.00672794	0
	0.020668	0			0.127867	0			0.0933579	0
	0.630681	0			0.016185	0			0.133904	0
	0.0102265	0			0.441847	1			0.0700096	0
	0.0215564	0			0.0127006	0			0.12131	0
	0.00524333	1			0.92272	1			0.00734758	0
	0.896781	1			0.0285552	0			0.304212	0
	0.0164519	0			0.0321637	0			0.00169337	0
	0.803308	1			0.0122512	1			0.90444	1
	0.99774	0			0.993918	1			0.417287	1
	0.0027355	0			0.000471801	0			0.053387	0
	0.00519103	0			0.999897	1			0.98816	1
	0.756591	1			0.00803533	0			0.828659	1
	0.0158893	0			0.00528684	1			0.999887	1
	0.00233585	0			0.00155604	0			0.905065	1
	0.994613	1			0.00603017	0			0.0108767	0
	0.865723	1			0.00295678	1			0.00871944	0
	0.99724	1			0.00479481	0			0.00432217	0
	0.00805238	0			0.299923	0			0.798043	0
	0.00715637	0			0.0142634	0			0.837771	1
	0.180376	0			0.0228443	0			0.653609	1
	0.00840956	0			0.85821	1			0.29805	1
	0.05433	0			0.027618	1			0.88802	1
	0.994702	1			0.79461	1			0.00682661	0
	0.987751	1			0.246701	1			0.0879402	0
	0.0322775	0			0.386298	1			0.00980556	1
	0.000795722	0			0.972874	1			0.0213095	0
	0.0136181	0			0.90066	1			0.06636	1
	0.014752	0			0.9976	1			0.00782961	0
	0.00594363	0			0.865854	1			0.0106166	1
	0.996465	1			0.995704	1			0.00237083	0
	0.00245363	0			0.894317	1			0.112368	0
	0.00186649	0			0.997634	1			0.00848463	0
	0.0292205	0			0.0358409	1			0.00723699	0
	0.00196311	0			0.0170442	0			0.00226974	0
	0.028488	0			0.146794	1			0.00652215	0
	0.0117032	0			0.0051915	0			0.00268009	0
	0.00870916	0			0.005564	0			0.00390381	0
	0.00177005	0			0.999626	1			0.0227193	0
	0.0197752	0			0.98393	1			0.0049403	0
	0.0059717	0			0.229284	1			0.000670403	1
	0.00176597	0			0.998321	1			0.500686	0
	0.00359154	0			0.0680934	0			0.00639576	0
	0.0141096	0			0.999562	1			0.0037418	0
	0.00423358	0			0.00308402	0			0.913792	1
	0.0110686	0			0.947857	1			0.00199641	1
	0.0131771	0			0.00586012	0			0.00258335	0
	0.998474	1			0.0341282	0			0.906884	0
	0.00188833	0			0.998434	1			0.0592281	0
	0.999939	1			0.1606	1			0.0448969	0
	0.689217	1			0.99851	1			0.996998	1
	0.0252866	0			0.981115	1			0.172322	0
	0.00160614	0			0.00361371	0			0.0286365	0
	0.0117188	0			0.0133749	0			0.00602043	1
	0.0308545	0			0.007328	0			0.803679	0
	0.484993	0			0.999384	1			0.0572723	0
	0.0147957	0			0.997532	1			0.00258839	0
	0.00360891	0			0.0140841	1			0.258735	0
	0.00488076	0			0.00885203	1			0.205029	0
	0.994131	1			0.0069643	0			0.0032163	0
	0.00367245	0			0.00237638	0			0.0149314	0
	0.0291973	0			0.837355	1			0.883389	0
	0.999225	1			0.024775	0			0.00671583	0
	0.0641168	0			0.960012	0			0.105261	0
	0.0833546	0			0.00474831	0			0.0184131	0
	0.961982	1			0.924804	1			0.920318	1
	0.0574224	1			0.0113052	0			0.308317	0
	0.0412281	0			0.70705	1			0.141895	1
	0.995243	1			0.99923	1			0.868659	1
	0.00343665	0			0.990298	1			0.846361	1
	0.00505286	0			0.996418	1			0.00159791	0
	0.820507	1			0.929106	0			0.759773	1
	0.884789	1			0.617972	0			0.0195145	0
	0.0190831	0			0.583172	0			0.0167972	1
	0.132252	1			0.0234346	1			0.0805123	0
	0.0284338	0			0.00550109	0			0.994043	1
	0.000787228	0			0.991221	1			0.985873	1
	0.012596	0			0.938156	0			0.00173625	0
	0.0120382	0			0.0838254	0			0.0125112	0
	0.00543749	0			0.0443685	0			0.343861	0
	0.00109917	0			0.201027	0			0.00391695	1
	0.919807	1			0.717967	1			0.0013085	0
	0.00256827	0			0.890448	1			0.184945	0
	0.00289354	0			0.0231182	0			0.00687751	0
	0.0070456	0			0.185971	1			0.00410724	1
	0.0102136	0			0.188354	0			0.00747833	0
	0.0360569	0			0.471443	1			0.998837	1
	0.00613505	0			0.264747	0			0.3084	0
	0.00172628	0			0.0110266	0			0.0190297	0
	0.0681101	0			0.821667	1			0.179047	0
	0.00701383	0			0.990615	1			0.00145933	0
	0.0041827	0			0.0702073	1			0.00111407	0
	0.000977129	0			0.999276	1			0.00484708	0
	0.00122666	0			0.999104	1			0.99152	1
	0.999645	1			0.903626	1			0.268154	1
	0.00638574	0			0.993864	0			0.999942	1
	0.0145749	0			0.136898	1			0.987213	0
	0.00133631	0			0.156867	0			0.00319046	0
	0.00825942	0			0.956438	1			0.999916	1
	0.0062775	0			0.0370413	0			0.049862	0
	0.576856	0			0.114937	0			0.0197787	0
	0.0366008	0			0.0991799	1			0.365888	1
	0.371804	0			0.00256854	0			0.00609091	0
	0.467568	0			0.263409	1			0.0183202	0
	0.00808936	0			0.972792	1			0.982652	1
	0.00138137	0			0.914587	1			0.0213885	0
	0.994912	1			0.971119	1			0.0150315	0
	0.00510478	0			0.929127	1			0.302926	0
	0.0711115	0			0.00227687	0			0.999819	1
	0.0202025	0			0.00313902	0			0.999968	1
	0.0624623	0			0.0833364	0			0.0420102	0
	0.888557	1			0.998169	1			0.990277	1
	0.987992	1			0.0602917	0			0.999944	1
	0.989282	1			0.0107882	0			0.993035	1
	0.00188279	0			0.999938	1			0.0123056	0
	0.0048008	0			0.008077	0			0.995338	1
	0.993772	1			0.0131053	0			0.115177	0
	0.792424	0			0.889581	1			0.303846	0
	0.00246009	0			0.00353068	0			0.999685	1
	0.996475	1			0.00727132	0			0.004475	0
	0.950344	1			0.905192	0			0.0027115	0
	0.00562742	0			0.0502388	0			0.118825	1
	0.352807	0			0.0025478	0			0.00450107	0
	0.998395	1			0.370285	0			0.00253895	0
	0.0125073	0			0.99722	1			0.978903	1
	0.998618	1			0.998552	0			0.91928	1
	0.996844	1			0.016673	0			0.791615	0
	0.00683993	0			0.901383	0			0.98917	1
	0.00792912	1			0.986333	1			0.00426146	0
	0.00431561	0			0.00280505	0			0.378523	0
	0.00206217	0			0.999315	1			0.991682	1
	0.0436657	0			0.00180429	0			0.0130777	0
	0.811607	1			0.328203	1			0.00803414	1
	0.0264468	0			0.478681	0			0.998325	1
	0.0156877	0			0.00836986	0			0.180097	0
	0.999605	1			0.00590372	0			0.631757	0
	0.00153098	0			0.990926	1			0.00790679	0
	0.374022	1			0.997016	1			0.0287917	0
	0.00234997	0			0.0294932	0			0.0111161	0
	0.998118	1			0.943927	1			0.997638	1
	0.00278112	0			0.122114	0			0.00189525	0
	0.992349	1			0.999864	1			0.00300542	0
	0.0820705	0			0.00890333	0			0.00314397	0
	0.0161722	0			0.0018239	0			0.999656	1
	0.97282	1			0.166876	0			0.0288798	0
	0.00805783	0			0.00473207	0			0.00459132	0
	0.0210208	0			0.00329813	1			0.00470769	0
	0.0220881	0			0.594893	1			0.00467232	1
	0.522798	0			0.990619	1			0.0016138	0
	0.491361	0			0.00265062	0			0.00305679	0
	0.995385	1			0.0187565	0			0.0014267	0
	0.00409323	0			0.00129104	0			0.00158787	0
	0.110104	0			0.932203	1			0.257322	0
	0.922953	0			0.606144	1			0.00701219	0
	0.0200498	0			0.0163244	0			0.00348839	0
	0.0258952	0			0.976119	1			0.998287	1
	0.0134625	0			0.0815046	0			0.00667566	1
	0.572904	0			0.00385141	0			0.00665051	0
	0.0125962	0			0.0280412	0			0.875468	1
	0.06407	0			0.0505836	0			0.00258762	0
	0.0309201	0			0.988229	1			0.959824	0
	0.810892	1			0.0154412	1			0.0263758	0
	0.0661663	0			0.473459	1			0.00239626	0
	0.0329033	0			0.00132698	0			0.00278237	0
	0.0798512	0			0.999069	1			0.0261154	0
	0.00892463	0			0.00434667	0			0.0100134	0
	0.635208	0			0.999687	1			0.998647	1
	0.0580882	1			0.0103527	0			0.0472697	0
	0.030528	0			0.007319	0			0.991112	1
	0.0168844	0			0.0901472	0			0.821296	1
	0.00993007	0			0.014635	0			0.0687828	0
	0.331605	0			0.00386268	0			0.00324866	0
	0.0806746	0			0.791078	1			0.236362	1
	0.992919	0			0.0105192	0			0.00330654	0
	0.998931	1			0.979452	1			0.94982	1
	0.960196	1			0.00353479	0			0.151344	0
	0.00534447	0			0.0125558	0			0.999879	1
	0.0132723	0			0.9556	1			0.144067	0
	0.00814781	0			0.188461	0			0.00791857	1
	0.00183466	0			0.341673	0			0.00634316	0
	0.00298017	0			0.988768	1			0.0251201	0
	0.718398	1			0.00911018	0			0.019211	0
	0.0307906	0			0.264148	1			0.00111371	0
	0.129954	0			0.00414109	0			0.0890014	0
	0.845747	1			0.993486	1			0.167745	1
	0.00237274	0			0.522707	1			0.995324	1
	0.966527	1			0.0163436	0			0.00791857	1
	0.018998	0			0.0100724	0			0.00445241	0
	0.010606	0			0.992603	1			0.999942	1
	0.00185806	0			0.0487749	1			0.236337	0
	0.0161327	0			0.256988	0			0.878305	1
	0.99992	1			0.178698	1			0.00113061	0
	0.944625	1			0.999661	1			0.0892766	0
	0.0124089	0			0.592884	0			0.466942	1
	0.0877965	1			0.0124703	0			0.0024153	0
	0.940343	0			0.0346072	1			0.0172172	1
	0.00215197	0			0.999524	0			0.0175197	0
	0.0836345	1			0.0297433	0			0.0040887	0
	0.00646089	0			0.039496	0			0.00306763	0
	0.231857	0			0.00280877	0			0.569083	1
	0.999658	1			0.417611	1			0.0251627	1
	0.00450674	0			0.236591	0			0.43232	1
	0.0930244	1			0.941928	1			0.00344267	0
	0.0027197	0			0.99917	1			0.000636935	0
	0.138427	0			0.0200003	0			0.0561999	0
	0.606422	0			0.115101	0			0.00886282	1
	0.00361288	0			0.0052917	0			0.00781354	0
	0.000917435	0			0.087096	1			0.999909	1
	0.983543	1			0.00200596	0			0.00886282	1
	0.190618	0			0.535265	1			0.0837476	0
	0.976536	1			0.874276	0			0.00321022	0
	0.00322747	0			0.541999	0			0.0190623	1
	0.539581	0			0.992915	0			0.999915	1
	0.221886	1			0.99321	1			0.822312	1
	0.00384969	0			0.0066027	0			0.911673	1
	0.00119132	0			0.0105945	0			0.888149	0
	0.00216976	0			0.0334467	0			0.155699	0
	0.97464	1			0.99691	1			0.00615048	0
	0.0388715	0			0.996869	0			0.00207624	0
	0.975374	1			0.00799325	1			0.108457	0
	0.40909	0			0.920081	1			0.355574	0
	0.232319	1			0.190881	0			0.813262	1
	0.00388369	0			0.0242592	0			0.986816	1
	0.990576	1			0.00717962	1			0.00477609	0
	0.0257248	0			0.0632322	1			0.598526	0
	0.0172756	0			0.00523585	0			0.00921038	0
	0.00902221	0			0.507564	1			0.00893611	0
	0.315503	0			0.998067	1			0.0602663	1
	0.237758	1			0.00368327	0			0.00194478	0
	0.560526	0			0.875087	0			0.0224922	0
	0.11405	0			0.698779	1			0.00526679	0
	0.0233627	0			0.993815	1			0.0105561	0
	0.00227955	0			0.999313	0			0.0410057	0
	0.00484702	0			0.0648836	1			0.177197	0
	0.00894761	0			0.0167928	0			0.019089	0
	0.765569	0			0.0108787	1			0.538425	0
	0.00511825	0			0.00194678	0			0.00662288	0
	0.167633	0			0.162345	0			0.000897169	0
	0.10527	0			0.0297489	0			0.00381863	0
	0.192757	0			0.0044001	0			0.0295395	0
	0.271316	0			0.0347513	1			0.0047386	0
	0.00469798	0			0.00219041	0			0.00331134	0
	0.913759	1			0.00521412	0			0.00210982	0
	0.920817	1			0.535465	1			0.914342	1
	0.0625336	0			0.697307	0			0.030476	1
	0.249624	0			0.640748	1			0.991486	0
	0.0544878	0			0.906607	1			0.837914	0
	0.9982	1			0.0287719	1			0.767436	1
	0.992148	1			0.709502	1			0.793632	0
	0.00724992	0			0.872193	0			0.001535	1
	0.99468	0			0.032741	1			0.927957	0
	0.00136501	0			0.00265157	0			0.0106246	0
	0.00212768	0			0.410382	1			0.0379887	0
	0.12409	0			0.154556	0			0.00424856	0
	0.617909	0			0.84505	1			0.983735	1
	0.0156728	0			0.169648	1			0.998848	1
	0.982139	1			0.84457	1			0.00286809	1
	0.00418583	0			0.104998	0			0.0256805	0
	0.0134508	0			0.0167382	0			0.00539625	0
	0.0253284	0			0.00827912	0			0.999873	1
	0.00352046	0			0.800728	1			0.00271103	0
	0.999095	1			0.72615	1			0.268748	0
	0.0126089	0			0.00901264	0			0.0129029	0
	0.00187856	0			0.05326	1			0.901468	0
	0.999775	1			0.050993	0			0.00840026	0
	0.0474328	1			0.0632977	0			0.00841065	0
	0.010649	0			0.630133	0			0.970848	1
	0.029338	0			0.930213	1			0.016126	0
	0.00756952	0			0.0120618	0			0.00426313	0
	0.177383	0			0.997232	1			0.00355422	0
	0.994019	1			0.178779	0			0.00172451	0
	0.00717017	0			0.993815	1			0.00458848	0
	0.0958992	0			0.957252	1			0.00944337	0
	0.969191	1			0.743602	1			0.890686	1
	0.00717598	0			0.0314447	0			0.00519452	0
	0.00078097	0			0.0603765	0			0.987289	1
	0.635276	1			0.861513	1			0.271464	0
	0.00778174	0			0.971975	0			0.995358	1
	0.000719339	0			0.504622	1			0.0384375	0
	0.0100325	0			0.00151914	0			0.0583847	0
	0.999712	1			0.00238127	0			0.00185528	0
	0.0097459	0			0.0492411	0			0.0105988	0
	0.0031212	0			0.382491	1			0.00755879	0
	0.116741	0			0.990166	0			0.00179791	0
	0.0917763	0			0.960535	1			0.00332654	0
	0.999677	1			0.998391	1			0.0109182	0
	0.00850137	0			0.0646195	0			0.00271244	0
	0.00600448	0			0.760799	0			0.110725	0
	0.0027197	0			0.210667	0			0.59663	0
	0.00975466	0			0.00741977	0			0.970471	1
	0.0199704	0			0.0176413	0			0.00141442	0
	0.00184727	0			0.0384569	0			0.00391373	0
	0.00195491	0			0.0203711	0			0.000972182	0
	0.00183138	0			0.99856	1			0.986229	1
	0.021074	0			0.430382	1			0.146479	1
	0.999064	1			0.0202819	1			0.945533	1
	0.764527	1			0.0110383	0			0.00612244	0
	0.642031	1			0.00448075	0			0.00114289	0
	0.0808235	0			0.119402	0			0.147976	0
	0.00223821	0			0.00292635	0			0.0157127	1
	0.00482723	0			0.997691	1			0.0486402	1
	0.894373	1			0.00476307	0			0.0124747	0
	0.00378713	0			0.0277273	1			0.0960235	1
	0.111309	0			0.0212182	1			0.63267	1
	0.270181	1			0.508571	1			0.0369685	0
	0.756979	1			0.00536355	0			0.850349	1
	0.00183269	0			0.0401518	0			0.00252369	0
	0.290741	1			0.995869	1			0.0149154	1
	0.25853	0			0.551492	1			0.00796046	0
	0.0383254	0			0.910669	1			0.00557062	0
	0.14091	0			0.999958	1			0.000417799	0
	0.00436151	0			0.351507	0			0.176729	0
	0.500968	0			0.989585	0			0.000616491	0
	0.057572	0			0.993162	1			0.317041	1
	0.00221074	0			0.277865	1			0.434982	1
	0.00166017	0			0.0127001	0			0.00534219	0
	0.750364	0			0.82459	1			0.00141555	0
	0.998538	1			0.00555754	0			0.0141285	0
	0.0597815	0			0.997305	1			0.00973239	0
	0.0583355	0			0.0146934	0			0.995974	0
	0.957845	1			0.209748	1			0.98276	0
	0.024022	0			0.988454	1			0.882947	1
	0.000787675	0			0.956465	0			0.912743	0
	0.0117455	0			0.941643	1			0.00123239	0
	0.00522384	0			0.856769	1			0.0112793	1
	0.0279415	0			0.979522	1			0.908628	1
	0.0283888	0			0.393696	1			0.825195	1
	0.999926	0			0.00108579	0			0.00346559	0
	0.119317	0			0.0120885	0			0.00321668	0
	0.00193223	0			0.00175747	0			0.804923	1
	0.0485658	0			0.985747	1			0.00262065	0
	0.0312632	0			0.0309363	1			0.00539463	0
	0.0327667	0			0.426347	1			0.0743942	1
	0.00721017	0			0.975211	1			0.0162197	1
	0.999962	1			0.000969112	0			0.906551	1
	0.00196347	0			0.0960803	0			0.00423002	0
	0.0114005	0			0.987572	1			0.0108162	0
	0.00769287	0			0.00840571	0			0.0145676	0
	0.0308545	0			0.03376	0			0.0188615	0
	0.000730842	0			0.0105711	0			0.00216785	0
	0.0967587	0			0.107502	0			0.016619	0
	0.939608	0			0.0145319	0			0.00525597	0
	0.0150218	0			0.00202027	0			0.00389639	0
	0.0303373	0			0.0129568	0			0.993922	1
	0.822372	1			0.00136933	0			0.00846177	0
	0.0391147	0			0.99407	1			0.0465395	0
	0.0386019	0			0.0129377	0			0.0230846	0
	0.0921282	0			0.00712052	0			0.0278256	1
	0.993634	1			0.415001	1			0.00241551	0
	0.00182056	0			0.024485	1			0.00518504	0
	0.0180103	0			0.303457	1			0.0466652	1
	0.00792509	0			0.376577	1			0.0680033	0
	0.0438413	0			0.321006	0			0.0328672	0
	0.00198924	0			0.230541	0			0.999796	1
	0.910585	0			0.0153624	0			0.0157594	1
	0.152299	0			0.000867337	0			0.0124871	0
	0.99632	1			0.883435	0			0.00211671	0
	0.992725	1			0.0259888	0			0.0043354	0
	0.0119049	0			0.00958484	0			0.896781	1
	0.990082	1			0.00522771	0			0.148387	1
	0.00134084	0			0.997265	1			0.00512812	1
	0.000535041	0			0.00917068	1			0.998361	1
	0.0200603	0			0.0181403	0			0.999997	1
	0.00329953	0			0.561955	1			0.656407	0
	0.00615576	0			0.997724	1			0.00233969	0
	0.988497	1			0.419117	0			0.317122	0
	0.722377	0			0.8798	0			0.532593	1
	0.00383478	0			0.997742	1			0.000439793	0
	0.125335	0			0.00691417	0			0.997225	1
	0.0468745	0			0.98409	1			0.00385237	0
	0.00310767	1			0.00227037	0			0.863288	1
	0.0526057	0			0.105902	0			0.783582	1
	0.591649	0			0.998963	1			0.00601953	0
	0.00334826	0			0.0120718	0			0.00584561	0
	0.997121	1			0.0107976	0			0.00607521	0
	0.0154935	0			0.309544	0			0.00204679	0
	0.00508946	0			0.0100299	0			0.0106488	1
	0.00241372	0			0.0105626	0			0.00202668	0
	0.0069598	0			0.0283873	0			0.000825167	0
	0.00185949	0			0.00272921	0			0.970203	1
	0.0243006	0			0.560087	1			0.919057	1
	0.997698	1			0.991779	1			0.0252142	1
	0.0186006	0			0.186524	0			0.0762922	0
	0.981769	1			0.881335	1			0.00172096	0
	0.609937	0			0.184613	0			0.998396	1
	0.000801206	0			0.0998489	1			0.877876	1
	0.00198662	0			0.00129712	0			0.997975	1
	0.00671789	0			0.0120483	0			0.180617	1
	0.998063	1			0.0443417	0			0.00150558	0
	0.126687	0			0.906172	1			0.0434482	0
	0.00311795	0			0.0224288	0			0.0179305	1
	0.668586	0			0.999543	0			0.453383	1
	0.174201	0			0.00784853	1			0.698988	1
	0.0222878	0			0.0147161	0			0.999328	1
	0.967256	1			0.00828987	0			0.00234172	0
	0.0161713	0			0.656765	0			0.0013198	1
	0.194694	0			0.105702	0			0.804666	1
	0.971546	1			0.127605	1			0.946765	0
	0.993328	1			0.151692	1			0.977737	1
	0.544982	0			0.00273392	1			0.00622505	0
	0.556888	1			0.00622907	0			0.0119759	0
	0.00439924	0			0.0326632	0			0.0257475	1
	0.523556	0			0.11382	1			0.00830653	0
	0.00282073	0			0.262487	1			0.144915	0
	0.00357956	0							0.0831127	0
	0.98242	0							0.00660142	0
	0.676099	1							0.999919	1
	0.000880271	0							0.00268504	0
	0.0347801	0							0.00535271	0
	0.0024398	0							0.99992	1
	0.995953	1							0.999115	1
	0.0145107	0							0.0147587	0
	0.0283927	0							0.983396	1
	0.632764	0							0.0563335	0
	0.0190848	0							0.140822	0
	0.011855	0							0.999987	1
	0.0112185	0							0.113545	0
	0.00853971	0							0.0284205	0
	0.0791465	0							0.00502071	1
	0.0939146	0							0.229613	0
	0.000756174	0							0.00428802	1
	0.509493	0							0.00467262	0
	0.382601	1							0.00305593	0
	0.885116	0							0.022046	1
	0.0462643	0							0.018761	0
	0.127967	0							0.515555	0
	0.00909957	0							0.00377536	0
	0.998805	1							0.44896	0
	0.00636855	0							0.00179616	0
	0.0105186	0							0.00154662	0
	0.99958	1							0.999385	1
	0.00465417	0							0.996958	1
	0.00692892	0							0.00510523	0
	0.0252044	0							0.0101002	0
	0.29032	0							0.0220967	0
	0.0560088	0							0.00404385	0
	0.00207639	0							0.671934	1
	0.0547968	0							0.00761929	0
	0.75466	0							0.947081	0
	0.0319851	0							0.0092634	0
	0.0476289	0							0.00606268	0
	0.00502867	0							0.00198094	0
	0.0248193	0							0.953671	1
	0.00581831	0							0.00491866	0
	0.00848281	0							0.00965747	0
	0.685643	1							0.964149	1
	0.00167513	0							0.00128883	0
	0.997353	1							0.014137	0
	0.995083	0							0.00980556	1
	0.996766	1							0.432717	0
	0.0549508	0							0.081548	1
	0.0609619	0							0.998286	1
	0.0166602	0							0.00782186	0
	0.0487681	0							0.00796703	1
	0.056561	0							0.98788	0
	0.237281	0							0.0304356	0
	0.0290639	0							0.679577	0
	0.00145543	0							0.0204745	1
	0.989307	1							0.0207693	0
	0.0242994	0							0.0612823	0
	0.997768	1							0.00105864	0
	0.0264518	0							0.00423452	0
	0.00133501	0							0.999067	1
	0.59532	0							0.00148299	0
	0.0123609	0							0.441071	0
	0.0214714	0							0.0198417	0
	0.982138	1							0.166326	0
	0.0070143	0							0.903427	1
	0.00119507	0							0.00311565	1
	0.956626	0							0.0239582	0
	0.00274709	0							0.99802	1
	0.00222433	0							0.00165603	0
	0.00252387	0							0.00659043	0
	0.090901	0							0.806265	1
	0.00335529	0							0.033753	0
	0.0113176	0							0.00413859	0
	0.00742176	0							0.0028604	0
	0.0128062	0							0.0359421	0
	0.0178568	0							0.0109744	0
	0.00378525	0							0.00524938	0
	0.996766	1							0.00901329	0
	0.0728973	0							0.000560284	0
	0.00349131	0							0.0359898	0
	0.0145257	0							0.016057	1
	0.991321	1							0.999876	1
	0.19202	0							0.0243644	0
	0.256077	0							0.00592726	0
	0.0412577	0							0.999677	1
	0.00735292	0							0.0176392	1
	0.00254044	1							0.00370175	0
	0.299461	0							0.000647843	0
	0.0712049	0							0.00237665	0
	0.0649597	0							0.998441	1
	0.993185	1							0.0644518	0
	0.0639059	0							0.0953161	0
	0.0103213	0							0.0168223	0
	0.252226	0							0.997939	1
	0.00238809	0							0.00980026	0
	0.00422934	1							0.0150414	0
	0.553445	0							0.994704	1
	0.993985	1							0.0137834	0
	0.999502	1							0.996922	1
	0.00161386	0							0.103092	1
	0.0112769	0							0.961151	1
	0.00482428	0							0.00574064	0
	0.00690767	0							0.0222071	0
	0.129054	0							0.00582035	0
	0.00376707	0							0.707858	1
	0.177636	0							0.311415	1
	0.0140674	0							0.00254095	0
	0.973491	1							0.00924999	0
	0.965312	0							0.00534728	1
	0.00467637	0							0.00146252	0
	0.0108167	0							0.971557	1
	0.0156724	0							0.00108227	0
	0.00384715	0							0.0405984	1
	0.00489935	0							0.00724557	0
	0.0112071	0							0.0291936	1
	0.0324355	1							0.0347209	1
	0.228103	0							0.00667444	0
	0.00299162	0							0.00431284	0
	0.168411	0							0.00163674	0
	0.000654429	0							0.00257838	0
	0.252232	0							0.999302	1
	0.0243407	0							0.983281	1
	0.00155672	0							0.0290078	0
	0.00261337	0							0.00230172	0
	0.0218205	0							0.00279835	0
	0.0460384	0							0.0108274	0
	0.712207	0							0.0128046	0
	0.00321266	0							0.322383	0
	0.74468	0							0.00892386	0
	0.046706	0							0.00161031	0
	0.0350642	0							0.00635034	0
	0.99752	1							0.132123	1
	0.896962	0							0.00158894	0
	0.190354	0							0.00679019	0
	0.0821203	0							0.000961334	0
	0.0117219	0							0.00810948	0
	0.972413	1							0.0108072	0
	0.0105301	0							0.0206999	0
	0.0381682	0							0.00365108	0
	0.0229614	0							0.00220937	1
	0.0497425	0							0.999915	1
	0.020251	0							0.0120199	0
	0.0136587	0							0.0140727	0
	0.0997884	0							0.861513	1
	0.123944	0							0.999982	1
	0.00177926	0							0.00682765	0
	0.112438	1							0.333279	0
	0.001822	1							0.00632091	0
	0.00772041	0							0.00239773	0
	0.00478393	0							0.00119552	0
	0.834778	1							0.0104764	0
	0.217364	1							0.0055126	1
	0.00230885	0							0.00723791	0
	0.0268627	0							0.01022	0
	0.0689929	0							0.732742	0
	0.987652	1							0.243492	0
	0.578964	0							0.024296	1
	0.991724	1							0.0129341	1
	0.0067645	0							0.004915	0
	0.0624009	0							0.00861976	0
	0.00491622	0							0.000650555	0
	0.0120144	0							0.0199144	0
	0.881891	1							0.228071	0
	0.00383696	0							0.00262886	0
	0.0558897	1							0.000369638	0
	0.0138393	0							0.550337	0
	0.0171466	0							0.0112868	1
	0.0166107	0							0.653003	0
	0.999744	1							0.00516227	0
	0.03325	0							0.898418	1
	0.0143168	0							0.784139	1
	0.00184169	0							0.0183155	0
	0.0439271	0							0.32837	0
	0.296538	0							0.999172	1
	0.00656694	0							0.0202596	0
	0.00162846	0							0.989133	0
	0.0254359	0							0.941026	1
	0.0291646	0							0.760383	0
	0.0821969	0							0.00237328	0
	0.0110084	0							0.994656	1
	0.00111583	0							0.00131622	0
	0.0244743	0							0.0142437	0
	0.000831157	0							0.00278926	0
	0.0056237	0							0.0152299	0
	0.905201	1							0.00902203	1
	0.999417	1							0.751531	0
	0.00454024	0							0.00514194	0
	0.970945	1							0.00412092	0
	0.143482	0							0.982806	1
	0.0108487	0							0.0512455	0
	0.0535537	0							0.00177869	0
	0.895248	1							0.00272466	0
	0.0147502	0							0.00564976	0
	0.00590313	0							0.112382	0
	0.998734	1							0.00300649	0
	0.0446587	0							0.0344475	0
	0.689866	0							0.00985363	0
	0.0302167	0							0.520077	1
	0.998001	1							0.0117501	1
	0.00462645	0							0.00636759	0
	0.00170442	0							0.00129867	0
	0.00862807	0							0.546048	0
	0.00962841	0							0.503386	1
	0.00301689	0							0.916955	1
	0.999146	1							0.00233537	0
	0.032148	0							0.00602043	1
	0.0174839	0							0.00375596	0
	0.992206	1							0.98283	1
	0.000232309	0							0.00472823	0
	0.369439	0							0.0403368	0
	0.990998	1							0.0285352	1
	0.00256678	0							0.797651	1
	0.0011411	0							0.00253862	0
	0.00185091	0							0.00600395	1
	0.00728274	0							0.0160054	0
	0.0142526	0							0.10275	1
	0.0377005	0							0.00284204	1
	0.077203	1							0.991077	1
	0.00132048	0							0.00754777	0
	0.129731	1							0.999951	1
	0.924944	0							0.00333482	0
	0.984599	1							0.992548	1
	0.00123087	0							0.00424233	0
	0.998001	1							0.00967035	0
	0.996415	1							0.239763	1
	0.0761918	0							0.233521	1
	0.00529882	0							0.998825	1
	0.00843835	0							0.533282	1
	0.0396833	0							0.76866	1
	0.924978	1							0.000963449	1
	0.00815064	0							0.543585	1
	0.00399682	0							0.137452	1
	0.00344118	0							0.00274745	0
	0.969347	0							0.989841	1
	0.00972229	0							0.0342593	1
	0.997419	1							0.00358638	0
	0.539084	0							0.368952	0
	0.618562	1							0.0024913	0
	0.122514	0							0.00262403	0
	0.999882	1							0.00358129	0
	0.0329804	0							0.000787139	0
	0.82545	1							0.988469	1
	0.000542998	0							0.00198933	0
	0.188457	1							0.991199	1
	0.00592187	0							0.00772423	0
	0.206615	0							0.939207	1
	0.170029	0							0.0339826	0
	0.00342688	0							0.998511	1
	0.0313991	0							0.0272324	0
	0.681029	1							0.764696	1
	0.0372137	0							0.0147537	0
	0.967135	1							0.400935	0
	0.016452	0							0.0188208	1
	0.00789937	1							0.00899786	0
	0.996818	1							0.953313	1
	0.998722	1							0.00353122	0
	0.810042	1							0.999691	1
	0.00720446	0							0.145936	0
	0.00409658	0							0.142456	0
	0.00396618	0							0.446212	0
	0.199605	0							0.0295656	0
	0.0132605	0							0.00201887	0
	0.00833201	0
	0.034945	0
	0.0750978	0
	0.924978	1
	0.0942653	0
	0.00426793	0
	0.00326613	1
	0.0389815	0
	0.759949	1
	0.588962	0
	0.00151229	0
	0.997852	1
	0.0497271	0
	0.00945631	0
	0.0256224	0
	0.98215	1
	0.0329115	0
	0.00493311	0
	0.449012	0
	0.0774688	0
	0.343388	0
	0.305229	0
	0.999367	1
	0.727575	0
	0.00176561	0
	0.00356394	0
	0.00433204	0
	0.0161156	0
	0.882502	1
	0.00553757	0
	0.00345728	0
	0.0228202	0
	0.993883	1
	0.00806022	0
	0.0414212	0
	0.922748	1
	0.00980103	0
	0.996517	0
	0.0320705	0
	0.00236325	0
	0.00453145	0
	0.00378686	0
	0.0367273	0
	0.998124	1
	0.0353275	0
	0.100556	0
	0.998399	1
	0.00225431	0
	0.0412174	0
	0.00245363	0
	0.99984	1
	0.00272703	1
	0.0230653	0
	0.00231394	0
	0.00860879	0
	0.00312144	0
	0.00679669	1
	0.918179	0
	0.23373	0
	0.00164071	0
	0.00191343	0
	0.105945	0
	0.014568	0
	0.0147027	0
	0.995459	1
	0.0154712	0
	0.00116593	0
	0.00871149	0
	0.887737	0
	0.054101	0
	0.0549671	1
	0.00487566	0
	0.114672	0
	0.99927	1
	0.00565344	0
	0.999965	1
	0.999933	1
	0.981555	1
	0.997469	1
	0.0156551	0
	0.0258304	0
	0.00341839	0
	0.0201201	0
	0.983419	1
	0.0520279	0
	0.0225264	0
	0.995464	1
	0.085055	0
	0.00680709	0
	0.29903	0
	0.00538236	0
	0.959693	1
	0.00299332	0
	0.00214636	0
	0.236368	0
	0.00553644	0
	0.00222138	0
	0.00922144	0
	0.0129361	0
	0.0215561	0
	0.0323056	0
	0.0023883	0
	0.0159999	0
	0.00559211	0
	0.561692	0
	0.052271	0
	0.000600782	0
	0.488407	0
	0.0100701	0
	0.00223395	0
	0.283954	0
	0.178275	0
	0.0499351	0
	0.0118014	0
	0.988429	1
	0.938013	1
	0.909261	0
	0.00994828	0
	0.00749126	0
	0.996092	1
	0.163722	0
	0.000650555	0
	0.999904	1
	0.00247294	0
	0.0109608	0
	0.0207557	0
	0.00190848	0
	0.00165719	0
	0.142777	0
	0.0228014	0
	0.0300595	0
	0.098022	1
	0.00181416	0
	0.02022	1
	0.145114	0
	0.000688255	0
	0.999027	1
	0.18719	0
	0.00272387	0
	0.907231	0
	0.0766188	0
	0.327928	0
	0.260213	0
	0.0305159	0
	0.00809994	0
	0.0147525	0
	0.200183	1
	0.00304309	1
	0.0331807	0
	0.00136431	0
	0.00343673	0
	0.00741965	0
	0.0339955	0
	0.019639	0
	0.00302631	0
	0.00977033	0
	0.0144459	0
	0.0707865	0
	0.957567	1
	0.0091278	0
	0.785413	1
	0.00202677	0
	0.0628682	0
	0.199698	0
	0.0213276	0
	0.0233367	0
	0.0102521	0
	0.276875	0
	0.0187512	0
	0.537767	0
	0.00891584	0
	0.991573	1
	0.00429116	0
	0.962607	0
	0.0814254	1
	0.0193599	0
	0.199361	0
	0.983972	1
	0.00770879	0
	0.0146406	0
	0.00897098	0
	0.991705	1
	0.993171	1
	0.190166	0
	0.0322478	0
	0.00956228	0
	0.919807	1
	0.00459006	1
	0.0268995	0
	0.0149937	0
	0.00780976	1
	0.00748506	0
	0.156377	0
	0.999887	1
	0.00844296	0
	0.960263	0
	0.0208932	0
	0.00648737	0
	0.0063374	0
	0.393171	1
	0.00602949	0
	0.00956276	0
	0.109613	0
	0.0173489	0
	0.0619403	0
	0.999581	0
	0.012278	0
	0.58323	0
	0.00540096	0
	0.99607	1
	0.05501	0
	0.338267	1
	0.00488135	0
	0.00722271	0
	0.0181117	0
	0.00177304	0
	0.850989	0
	0.128084	0
	0.901479	1
	0.00882787	0
	0.977056	0
	0.0367914	0
	0.00557306	0
	0.00124672	0
	0.0300388	0
	0.521451	0
	0.409455	0
	0.957051	1
	0.998493	1
	0.600504	1
	0.651211	0
	0.00665027	0
	0.101328	0
	0.0180767	0
	0.00319731	1
	0.005303	0
	0.995333	0
	0.990536	1
	0.939659	1
	0.00336483	0
	0.996279	1
	0.00514445	0
	0.00252077	0
	0.996523	1
	0.0161282	0
	0.0247061	0
	0.00208595	0
	0.00919715	0
	0.974044	1
	0.00619802	0
	0.0994141	0
	0.00346544	0
	0.999473	1
	0.966264	1
	0.0116166	0
	0.988876	1
	0.0303806	1
	0.00280547	0
	0.00125089	0
	0.00207135	0
	0.00634591	0
	0.00787771	0
	0.0347451	0
	0.395258	1
	0.0173074	0
	0.0185393	0
	0.0595002	1
	0.000904083	0
	0.254515	0
	0.00893515	0
	0.00429907	0
	0.0836851	0
	0.196406	0
	0.00744268	0
	0.00489935	0
	0.983966	0
	0.00514984	0
	0.627665	0
	0.521704	0
	0.660821	1
	0.0819059	1
	0.00132571	0
	0.0316741	1
	0.0560919	0
	0.999679	1
	0.0110822	0
	0.0037283	0
	0.983868	1
	0.0217615	0
	0.00161359	0
	0.00242266	0
	0.0345666	0
	0.904644	1
	0.00186959	0
	0.0262856	0
	0.0768559	0
	0.995348	1
	0.00577241	0
	0.0398801	0
	0.00423676	0
	0.999822	1
	0.00914141	0
	0.00178459	0
	0.947729	1
	0.0147406	0
	0.0241767	0
	0.996844	1
	0.0122725	0
	0.34033	0
	0.466485	1
	0.0445343	0
	0.0262701	0
	0.657533	1
	0.0957936	0
	0.0270719	0
	0.00547796	0
	0.993834	1
	0.0130933	0
	0.00259897	0
	0.899712	1
	0.99522	1
	0.00715244	0
	0.0032351	0
	0.0350672	0
	0.00139967	0
	0.00954072	0
	0.536233	0
	0.0604099	0
	0.170988	0
	0.00104249	0
	0.999677	1
	0.865661	0
	0.43657	0
	0.0599398	0
	0.160348	0
	0.00126597	0
	0.0591473	0
	0.342578	0
	0.00553757	0
	0.0074397	0
	0.0262217	0
	0.0615013	0
	0.00786802	0
	0.998976	1
	0.176085	0
	0.0193075	0
	0.00159958	0
	0.00649456	0
	0.0270025	0
	0.0694951	0
	0.0504418	0
	0.719853	0
	0.400544	0
	0.0302595	0
	0.00638741	0
	0.573452	0
	0.0631708	0
	0.0102525	0
	0.0383684	0
	0.0295219	1
	0.000710934	0
	0.00663009	0
	0.0132912	0
	0.200329	0
	0.0145639	0
	0.0010196	0
	0.0164638	0
	0.00345936	0
	0.015046	0
	0.999742	1
	0.0405934	0
	0.00397059	1
	0.195338	0
	0.00221339	0
	0.016725	0
	0.0286681	0
	0.413163	0
	0.673348	0
	0.0143228	0
	0.912677	1
	0.726055	0
	0.0520162	0
	0.258605	1
	0.999798	1
	0.0032523	0
	0.0511984	0
	0.00359341	0
	0.964513	0
	0.020197	0
	0.0377268	0
	0.98783	1
	0.00242981	0
	0.999981	1
	0.00430649	0
	0.00399363	0
	0.0500629	0
	0.0109317	0
	0.00382629	0
	0.0595211	0
	0.997128	1
	0.0148879	0
	0.0108851	0
	0.00363216	0
	0.0295593	0
	0.0321709	0
	0.00658905	0
	0.0515701	0
	0.00524163	0
	0.514431	1
	0.168155	0
	0.00263923	0
	0.12327	0
	0.0862459	0
	0.0144472	0
	0.00886963	0
	0.865723	1
	0.260912	1
	0.0011178	0
	0.00860271	0
	0.00379998	0
	0.98295	1
	0.993978	1
	0.0398835	0
	0.0128575	0
	0.00418928	0
	0.0263529	0
	0.89899	1
	0.00228804	0
	0.00520161	0
	0.12654	0
	0.00134084	0
	0.00945851	1
	0.00533524	0
	0.111388	0
	0.885116	0
	0.977117	0
	0.0212056	0
	0.0185902	0
	0.00119108	0
	0.99066	1
	0.02547	0
	0.00217307	0
	0.0104323	0
	0.0036889	0
	0.00365815	1
	0.00109228	0
	0.0143339	0
	0.959181	1
	0.00866997	0
	0.0321805	0
	0.00213748	0
	0.152761	0
	0.0194111	0
	0.0030334	0
	0.0105101	0
	0.0050762	0
	0.99965	1
	0.00650436	0
	0.294133	0
	0.00612929	0
	0.18862	0
	0.00821817	0
	0.192391	0
	0.997285	1
	0.0287383	0
	0.0192338	0
	0.869709	0
	0.652639	0
	0.000374585	0
	0.00310409	0
	0.999758	1
	0.999591	1
	0.0258819	0
	0.00235614	0
	0.00390923	0
	0.895157	0
	0.00819749	0
	0.199632	0
	0.0108894	0
	0.0070177	0
	0.995942	1
	0.161994	0
	0.760224	0
	0.0157289	0
	0.00169295	0
	0.535917	0
	0.637206	0
	0.0041804	0
	0.00975397	0
	0.00516957	0
	0.01914	0
	0.00257108	0
	0.0113963	0
	0.244742	0
	0.568694	1
	0.677861	1
	0.00328937	0
	0.971606	1
	0.999195	1
	0.00642389	0
	0.997467	1
	0.0540992	0
	0.535835	0
	0.949636	1
	0.0134608	0
	0.0496316	0
	0.0904008	0
	0.0152568	0
	0.00275612	0
	0.0157827	0
	0.00445232	0
	0.0132888	0
	0.0232042	0
	0.00688869	0
	0.976915	1
	0.0112284	0
	0.0144595	0
	0.410886	0
	0.0088512	1
	0.999966	1
	0.0154999	0
	0.00255945	0
	0.0415506	0
	0.0578147	0
	0.00952256	0
	0.986492	1
	0.347406	0
	0.00472385	0
	0.294796	0
	0.696758	0
	0.00440568	0
	0.00667617	0
	0.0171567	0
	0.0819109	0
	0.011998	0
	0.00102064	0
	0.323762	0
	0.0163142	0
	0.00504962	0
	0.930805	1
	0.0590515	1
	0.0133044	0
	0.00533792	0
	0.021584	0
	0.0137677	0
	0.00448622	1
	0.00289379	0
	0.984258	1
	0.00911045	0
	0.00713277	0
	0.0185003	0
	0.00226861	0
	0.995839	1
	0.0471045	0
	0.00655136	0
	0.000747085	0
	0.00872946	0
	0.000763714	0
	0.998976	1
	0.0492003	1
	0.0050678	0
	0.998995	1
	0.00545642	0
	0.0113967	0
	0.0165824	0
	0.00375935	1
	0.00358748	0
	0.0118991	0
	0.644561	0
	0.532143	0
	0.813319	1
	0.0110536	0
	0.00621343	0
	0.601162	0
	0.00176561	0
	0.99988	1
	0.010118	0
	0.000394613	0
	0.999801	1
	0.966509	1
	0.0072521	0
	0.991172	1
	0.00973099	0
	0.00595203	0
	0.00590524	0
	0.250085	0
	0.0109618	0
	0.00978506	0
	0.284023	0
	0.00527837	0
	0.00883243	0
	0.0315604	0
	0.00953549	0
	0.0112771	0
	0.00242212	0
	0.00297499	0
	0.995721	1
	0.909159	0
	0.030528	0
	0.0171055	0
	0.0395966	0
	0.689577	0
	0.0196864	0
	0.00605437	0
	0.00568965	0
	0.00571734	0
	0.00268829	0
	0.00488421	0
	0.00912633	0
	0.192622	0
	0.00248042	0
	0.851293	1
	0.982309	1
	0.0344056	0
	0.138645	0
	0.00157768	0
	0.0181823	0
	0.993475	1
	0.0245477	0
	0.016956	0
	0.0507719	0
	0.0110403	0
	0.0151373	0
	0.998353	1
	0.00404242	0
	0.114668	0
	0.00718582	0
	0.333385	1
	0.357073	0
	0.914053	1
	0.00128603	0
	0.00747326	0
	0.00855482	0
	0.0791276	0
	0.0570775	0
	0.0118085	0
	0.0273845	0
	0.00945151	0
	0.99957	1
	0.991539	1
	0.000964046	0
	0.0309812	0
	0.00181866	0
	0.0121903	0
	0.00203496	0
	0.00581121	0
	0.00758553	0
	0.0279924	0
	0.00613505	0
	0.822363	1
	0.00265887	0
	0.018658	0
	0.163856	1
	0.203991	1
	0.983107	1
	0.0246345	0
	0.989275	1
	0.00133279	0
	0.975324	1
	0.0401846	0
	0.379778	0
	0.00604066	0
	0.606435	0
	0.028179	0
	0.147661	0
	0.0454241	0
	0.975358	1
	0.742433	1
	0.0108257	0
	0.992942	1
	0.703794	0
	0.0111701	0
	0.0475994	0
	0.998356	1
	0.999908	1
	0.0147481	0
	0.040039	0
	0.00433193	0
	0.869142	0
	0.00359961	0
	0.00807467	0
	0.433072	0
	0.00617713	0
	0.011935	0
	0.0290842	0
	0.00416726	0
	0.022054	0
	0.00151533	0
	0.0213747	0
	0.0106308	0
	0.0458875	0
	0.0148372	0
	0.154379	0
	0.000326306	0
	0.0090304	0
	0.00890443	0
	0.00834513	0
	0.0139249	0
	0.168808	1
	0.285272	0
	0.0134696	0
	0.0108256	0
	0.956344	1
	0.000896007	0
	0.0101233	0
	0.00264001	0
	0.0353357	0
	0.0223144	0
	0.00966483	0
	0.00159645	0
	0.40434	1
	0.0240926	0
	0.000804424	0
	0.979593	1
	0.742121	0
	0.00240231	0
	0.00487164	0
	0.00213057	0
	0.0875286	0
	0.371375	0
	0.00497511	0
	0.0218585	0
	0.0490339	0
	0.0741784	0
	0.0117226	0
	0.00398856	0
	0.756591	1
	0.480903	0
	0.998239	1
	0.000766516	0
	0.189134	0
	0.0702852	0
	0.0273211	0
	0.128452	0
	0.0163119	0
	0.0643007	0
	0.329935	0
	0.26536	0
	0.998792	1
	0.0464953	0
	0.995779	1
	0.0146342	0
	0.185639	1
	0.00179271	0
	0.00144959	0
	0.999438	1
	0.0181417	0
	0.0511043	0
	0.0610717	0
	0.734065	1
	0.0110796	1
	0.0121067	0
	0.00352696	1
	0.644561	1
	0.121949	0
	0.00463334	0
	0.0105456	0
	0.137096	0
	0.00653118	0
	0.00725329	0
	0.990974	1
	0.999826	1
	0.00139201	0
	0.20047	0
	0.832326	1
	0.139515	0
	0.83793	0
	0.452793	0
	0.00160009	0
	0.00330651	1
	0.00652239	0
	0.959173	1
	0.0334246	0
	0.0166516	0
	0.0388569	0
	0.0242472	0
	0.00603875	0
	0.00594777	0
	0.00292435	0
	0.0198197	0
	0.016765	0
	0.999892	1
	0.0478491	0
	0.0844854	0
	0.00301507	0
	0.191747	1
	0.026872	0
	0.0275349	0
	0.00818763	0
	0.999899	1
	0.0368258	0
	0.00380936	1
	0.0227597	0
	0.00591734	0
	0.633806	1
	0.0384922	0
	0.00488052	0
	0.00121826	0
	0.990259	1
	0.0021137	0
	0.017935	0
	0.00208682	0
	0.965312	0
	0.0378847	0
	0.331717	1
	0.976144	1
	0.791882	1
	0.00524411	1
	0.96701	0
	0.00535236	0
	0.00316262	0
	0.0153997	0
	0.261329	0
	0.986739	0
	0.998953	1
	0.141266	0
	0.00342447	0
	0.932243	1
	0.0096105	0
	0.00566378	0
	0.999816	1
	0.00219485	0
	0.00154451	0
	0.00424543	0
	0.00944597	0
	0.00581208	0
	0.969689	1
	0.0250248	0
	0.0109255	0
	0.770384	0
	0.00582859	0
	0.0152663	0
	0.0170396	0
	0.970551	0
	0.999887	1
	0.00186601	1
	0.00361714	0
	0.00063327	0
	0.00751761	0
	0.988822	1
	0.00181389	0
	0.0145023	0
	0.00186059	0
	0.0329607	0
	0.00948924	0
	0.0190835	0
	0.0149177	0
	0.986378	1
	0.0189746	0
	0.941073	1
	0.0519728	0
	0.0235645	0
	0.0504291	1
	0.0637558	0
	0.482084	0
	0.00882015	0
	0.219503	0
	0.0231407	0
	0.00950867	0
	0.483524	0
	0.998057	1
	0.00238249	0
	0.999792	1
	0.00108391	0
	0.999189	1
	0.0118755	0
	0.00753689	0
	0.160807	0
	0.00460973	0
	0.00314841	0
	0.960638	0
	0.00812665	1
	0.00716677	0
	0.996633	1
	0.973232	0
	0.0613087	0
	0.999265	1
	0.00410736	0
	0.00448984	0
	0.0522414	0
	0.0601851	1
	0.00174597	0
	0.069928	0
	0.618562	1
	0.011681	0
	0.121125	0
	0.0120792	0
	0.997538	1
	0.00633624	0
	0.265315	0
	0.860437	1
	0.94106	1
	0.135434	0
	0.00563747	0
	0.0190458	0
	0.00311208	0
[truncated: 1,192 more rows]

## Sheet: Figure2
a BWH	Prediction	Label		a MGH	Prediction	Label		a UCSF	Prediction	Label		a NW	Prediction	Label		a Keio	Prediction	Label
	0.862987	1			0.0041104	0			0.00699815	0			0.909445	1			0.808673	1
	0.0079571	0			0.00687843	0			0.0167788	0			0.0133453	0			0.117585	0
	0.0568904	0			0.00612707	0			0.00233115	0			0.984643	1			0.851643	1
	0.992211	1			0.525462	1			1.63019e-05	0			0.00518221	0			0.00556375	0
	0.000640046	0			0.00591442	0			0.00381189	0			0.0109599	0			0.0103446	0
	0.0537661	0			0.00245464	0			0.000938846	0			0.00226334	0			0.304963	0
	0.990732	1			0.962978	1			0.0212888	0			0.0710982	0			0.166929	0
	0.0346267	0			0.935581	1			0.000312552	0			0.000873134	0			0.00553661	0
	0.001123	0			0.0155476	0			0.00220509	0			0.00447056	0			0.0300098	0
	0.0385656	0			0.00989132	0			0.00502961	0			0.00295082	0			0.568208	1
	0.115675	0			0.00140985	1			0.00391141	0			0.00277448	0			0.324151	1
	0.994274	1			0.235379	0			0.00203705	0			0.00170792	0			0.996042	1
	0.991233	1			0.0227661	0			0.128742	1			0.908907	1			0.791208	0
	0.934733	1			0.00873843	0			0.000728279	0			0.0172237	0			0.848083	1
	0.0320959	0			0.948418	1			0.915457	1			0.732953	1			0.888173	1
	7.55787e-05	0			0.90298	1			0.0183318	0			0.00516933	0			0.0772118	0
	0.835307	1			0.0447225	0			0.00102461	0			0.085966	0			0.969787	1
	0.00972199	0			0.959494	1			0.0179264	0			0.24668	0			0.0251631	1
	0.00731055	0			0.24109	1			0.00452472	0			0.64966	1			0.889019	1
	0.0197783	0			0.00180379	0			0.965595	1			0.989911	1			0.734921	1
	0.0857143	0			0.00262933	0			0.00838689	0			0.00162636	0			0.0821492	0
	0.789773	1			0.00539441	0			0.00966509	0			0.933024	1			0.967142	1
	0.969223	1			0.948862	1			0.000699073	0			0.0118687	0			0.982961	1
	0.916316	1			0.833872	1			0.0184347	0			0.952748	1			0.0111185	0
	0.937343	1			0.666087	1			0.00085932	0			0.894217	1			0.0211899	0
	0.0390426	1			0.0078707	0			0.00214049	0			0.00114304	0			0.50468	0
	0.979859	1			0.00104316	0			0.000540608	0			0.0224534	0			0.666688	1
	0.993914	1			0.00357207	0			0.00861576	0			0.0052278	0			0.350689	0
	0.0343748	0			0.000740826	0			0.003618	0			0.010769	0			0.0321963	0
	0.889999	1			0.000773762	0			0.00281391	0			0.00144936	0			0.914038	1
	0.0525903	0			0.859681	1			0.00053893	0			0.00890136	0			0.00119877	0
	0.927872	1			0.00908196	0			0.00147066	0			0.00173898	0			0.0149176	0
	0.00506244	0			0.00241637	0			0.00256546	0			0.000937082	0			0.906038	1
	0.00403212	0			0.0426645	0			0.00397264	0			0.968538	1			0.00168139	0
	0.00565942	0			0.0159297	0			0.00280344	0			0.00800924	0			0.000883905	0
	0.969164	1			0.885809	1			0.0046611	0			0.50385	1			0.104554	0
	0.984314	1			0.00256842	0			0.00555503	0			0.0220274	0			0.96141	1
	0.033961	0			0.00711085	0			0.00101697	0			0.00618515	0			0.00654078	0
	0.979766	1			0.0081736	0			0.0193334	0			0.0568506	0			0.990672	1
	0.00196583	0			0.027505	0			0.00216568	0			0.993762	1			0.00709034	0
	0.994162	1			0.0137872	0			0.00179559	0			0.00562834	0			0.819062	1
	0.982841	1			0.00611751	0			0.00290097	0			0.0202263	0			0.689346	1
	0.943476	1			0.799415	1			0.000585705	0			0.92891	1			0.975539	1
	0.00219101	0			0.00597804	0			0.0123781	0			0.00587821	0			0.0081266	0
	0.0665831	0			0.00452156	0			0.0101736	0			0.0119304	0			0.32093	0
	0.932186	1			0.0616562	1			0.017509	0			0.0113181	0			0.0357653	0
	0.00979042	0			0.00684224	0			0.924495	1			0.0655498	0			0.0114762	0
	0.375108	0			0.0131538	0			0.00572535	0			0.220408	1			0.992265	1
	0.00990894	0			0.0452438	1			0.00208277	0			0.98844	1			0.920623	1
	0.00358129	0			0.0187646	0			0.000554919	0			0.976774	1			0.0251211	0
	0.0124339	0			0.00800027	0			0.00334013	0			0.0284585	0			0.996913	1
	0.0507542	0			0.00881114	0			0.0300633	0			0.988531	1			0.979305	1
	0.687713	1			0.00123042	0			0.00158384	0			0.00500961	0			0.993622	1
	0.0985561	1			0.00160652	0			0.0116445	0			0.982126	1			0.00180754	0
	0.00179656	0			0.020833	0			0.000928291	0			0.740708	1			0.946239	1
	0.961855	1			0.0431661	1			0.00662252	0			0.00858005	0			0.178107	1
	0.0491175	0			0.00860293	0			0.0123639	1			0.00569604	0			0.992437	1
	0.0929003	1			0.00416058	0			0.00071916	0			0.011341	0			0.994858	1
	0.00262526	0			0.142836	1			0.00710163	0			0.386855	0			0.000529394	0
	0.00868219	0			0.00408151	0			0.00464535	0			0.00537994	0			0.936574	1
	0.0226781	0			0.00148553	0			0.00474489	0			0.00362333	0			0.475549	0
	0.0228093	0			0.00699796	0			0.00366184	0			0.0146471	0			0.00446458	0
	0.00374921	0			0.00393856	0			0.00434676	0			0.819035	1			0.0478163	0
	0.983387	0			0.0692993	0			0.00615349	0			0.461811	1			0.457598	1
	0.996839	1			0.974672	1			0.00147894	0			0.914379	1			0.936921	1
	0.93621	1			0.0144451	1			0.0017457	0			0.97597	1			0.968314	1
	0.00141206	0			0.0077167	0			0.0152992	0			0.00963032	0			0.929534	1
	0.984864	1			0.00609764	0			0.00169062	0			0.00170699	0			0.998442	1
	0.979139	1			0.00796057	0			0.0014354	0			0.0157877	0			0.0173376	0
	0.638923	1			0.933042	1			0.0203786	0			0.00332649	0			0.850065	1
	0.0245196	0			0.0151215	1			0.12256	0			0.0180425	0			0.558377	1
	0.0689055	0			0.00741551	0			0.962326	1			0.00707883	0			0.00481577	0
	0.018658	0			0.0155185	0			0.00924398	0			0.00145017	0			0.0167323	0
	0.00579825	0			0.793161	1			0.000604808	0			0.916255	1			0.0632875	0
	0.133604	0			0.00573642	0			0.000430412	0			0.00454359	0			0.355712	0
	0.00986656	0			0.00182705	0			0.00226825	0			0.994015	1			0.0119061	0
	0.709401	1			0.0038712	0			0.00465101	0			0.0181229	0			0.872933	0
	0.976365	1			0.0125665	0			0.0108002	0			0.989742	1			0.872544	1
	0.613661	1			0.00228622	0			0.00071463	0			0.0483735	0			0.992741	1
	0.99547	1			0.00294706	0			0.00876683	1			0.969047	1			0.240094	1
	0.960103	1			0.000128158	0			0.00113019	0			0.97019	1			0.946036	1
	0.0225444	0			0.00361057	0			0.00784706	0			0.00217098	0			0.526242	1
	0.0206551	0			0.322328	1			0.00062269	0			0.00230379	0			0.0022816	0
	0.97785	1			0.0285412	0			0.00504446	0			0.0122013	0			0.997872	1
	0.0335455	0			0.00470611	1			0.0482262	1			0.00121111	0			0.966679	1
	0.928977	1			0.0190715	0			0.000913954	0			0.00726473	0			0.923998	1
	0.96646	1			0.0229094	0			0.0156877	0			0.685254	1			0.64162	0
	0.996262	1			0.175859	0			0.0139255	0			0.967685	1			0.902993	1
	0.0306588	0			0.00119862	0			0.0022694	0			0.00213739	0			0.647521	1
	0.996149	1			0.962839	1			0.902353	1			0.983904	1			0.993242	1
	0.00597499	0			0.0018017	0			0.972164	1			0.993859	1			0.0378758	1
	0.0734936	0			0.0162029	0			0.00321996	0			0.00637561	0			0.240631	1
	0.0107987	0			0.0286808	0			0.00499961	0			0.00260986	0			0.392944	1
	0.780403	1			0.00333738	0			0.00909671	0			0.00207698	0			0.0222659	0
	0.0517465	1			0.00858097	0			0.13082	0			0.0020749	0			0.0713615	0
	0.00904029	0			0.199327	0			0.00191135	0			0.00400974	0			0.98628	1
	0.990985	1			0.00126392	0			0.00100364	0			0.0267614	0			0.791964	1
	0.0273763	0			0.00691392	0			0.00222293	0			0.00695906	0			0.0266321	0
	0.0236848	0			0.0215871	0			0.00231008	0			0.993721	1			0.0023364	0
	0.00419202	0			0.0071802	0			0.00204508	0			0.0251652	0			0.936172	1
	0.0402763	0			0.916185	1			0.000470754	0			0.418538	1			0.69062	1
	0.00535626	0			0.00126955	0			0.00516102	1			0.00344686	0			0.00417404	0
	0.0374651	0			0.012457	0			0.00137975	0			0.000963092	0			0.00826523	0
	0.0327173	0			0.00414488	0			0.00366951	0			0.00249422	0			0.994336	1
	0.00630263	0			0.0267234	0			0.72986	1			0.00536652	0			0.0162712	0
	0.992052	1			0.992839	1			0.00430045	0			0.0186448	0			0.134815	1
	0.971671	1			0.0128804	0			0.00195381	0			0.615927	1			0.0575561	0
	0.817124	1			0.00175747	1			0.00771182	0			0.015604	0			0.921297	1
	0.00202449	0			0.0244399	0			0.00027433	0			0.976903	1			0.00126121	0
	0.991495	1			0.00371182	0			0.0020975	0			0.00500208	0			0.996433	1
	0.836666	1			0.021714	0			0.0099214	0			0.0202307	0			0.00366235	0
	0.0300836	0			0.00708738	0			0.00453789	0			0.000890166	0			0.445214	0
	0.0034925	0			0.967617	1			0.00273752	0			0.00774349	0			0.00921446	0
	0.00324731	1			0.815575	1			0.00783035	0			0.00612359	0			0.974131	1
	0.989345	1			0.00723252	0			0.0100889	0			0.975585	1			0.89417	1
	0.0427973	0			0.934683	1			0.000169337	0			0.0148929	0			0.00162145	0
	0.00273532	0			0.004733	0			0.015388	0			0.980279	1			0.0109946	0
	0.01163	0			0.00153446	0			0.004085	0			0.0882934	0			0.173833	0
	0.0378244	0			0.907726	1			0.00143343	0			0.00331698	0			0.679516	1
	0.786678	1			0.00593886	0			0.982267	1			0.00186406	0			0.0507035	0
	0.515495	1			0.00747021	0			0.00434437	0			0.00212985	0			0.95868	1
	0.952022	1			0.00878826	0			0.00214098	0			0.00344169	0			0.994114	1
	0.0226232	0			0.794229	1			0.00418262	0			0.0200945	0			0.192481	1
	0.41402	1			0.00601795	0			0.00267032	0			0.863746	1			0.0350603	0
	0.989168	1			0.0127859	0			0.00261523	0			0.010625	0			0.926028	1
	0.0215568	0			0.993604	1			0.00898993	0			0.998948	1			0.795367	1
	0.00682542	0			0.0983777	0			0.982575	1			0.0311397	0			0.932039	1
	0.0520156	0			0.00434102	0			0.000958025	0			0.801613	1			0.508393	1
	0.964954	1			0.27373	1			0.00211362	0			0.944041	1			0.00160188	0
	0.00369257	0			0.00700433	0			0.00590983	0			0.967274	1			0.0150355	0
	0.00288345	0			0.0114935	0			0.000397503	0			0.962282	1			0.284804	1
	0.015268	0			0.0154053	0			0.0029425	0			0.228388	0			0.82304	1
	0.00732812	0			0.000496119	0			0.00436704	0			0.998388	1			0.943075	1
	0.0312791	0			0.993056	0			0.997242	1			0.984934	1			0.020023	0
	0.993948	1			0.891753	1			0.000223935	0			0.00996827	0			0.00145626	0
	0.886101	1			0.977324	1			0.000109047	0			0.00731205	0			0.972842	1
	0.0102702	0			0.00453096	0			0.0043268	0			0.969856	1			0.0065558	0
	0.944549	1			0.107752	0			0.840676	1			0.0106449	0			0.0139786	0
	0.990905	1			0.00375951	0			0.000858307	0			0.0164119	0			0.0394572	0
	0.981913	1			0.012798	0			0.0098979	0			0.644196	1			0.915893	1
	0.987626	1			0.00701369	0			0.00320395	0			0.70724	1			0.769664	1
	0.989878	1			0.00628229	1			0.0678594	0			0.010173	0			0.815217	1
	0.885075	1			0.00563432	0			0.00673459	0			0.986666	1			0.065443	1
	0.980166	1			0.0654945	0			0.245777	0			0.943775	1			0.153556	0
	0.00387526	0			0.0279264	0			0.273381	1			0.413023	1			0.0344203	0
	0.99205	1			0.00229248	0			0.054277	0			0.984662	1			0.00411956	0
	0.865257	1			0.969637	1			0.328141	0			0.348518	1			0.119096	0
	0.0221329	0			0.0521572	1			0.00178573	0			0.00221027	0			0.850613	1
	0.991008	1			0.029877	0			0.002735	0			0.000966161	0			0.00154827	0
	0.971855	1			0.0647217	0			0.00144599	0			0.00173678	0			0.147311	0
	0.0231957	0			0.00374699	0			8.63969e-05	0			0.961922	1			0.927446	0
	0.00764707	0			0.00745495	0			0.000963433	0			0.988477	1			0.00359266	0
	0.00504556	0			0.0306398	0			0.0023605	0			0.945667	1			0.0207966	0
	0.011133	0			0.00135473	0			0.0599355	0			0.99788	1			0.0223155	0
	0.90925	1			0.0103494	0			0.0138319	0			0.000937414	0			0.961069	1
	0.0101251	0			0.00172697	0			0.00395561	0			0.0113901	0			0.994025	1
	0.20374	0			0.00471673	0			0.0841783	0			0.0187324	0			0.205652	0
	0.241245	1			0.08938	0			0.00229031	0			0.983209	1			0.993728	1
	0.00807953	0			0.059538	0			0.0283994	0			0.959544	1			0.888377	1
	0.95375	1			0.0230601	1			0.00182274	0			0.656237	1			0.00645943	1
	0.994108	1			0.0187801	0			0.0173677	0			0.0379987	0			0.00343522	0
	0.0129145	0			0.00747155	0			0.00818583	0			0.0115955	0			0.0443866	0
	0.0406135	0			0.519367	1			0.00192299	0			0.00132068	0			0.949653	1
	0.0665336	0			0.0280587	1			0.000473008	0			0.00152755	0			0.925612	1
	0.00639668	0			0.741477	1			0.733988	1			0.515575	1			0.107228	1
	0.0221471	0			0.00486405	0			0.00958831	0			0.517059	0			0.955786	1
	0.506215	1			0.00316826	0			0.00201979	0			0.00528477	0			0.232276	0
	0.063573	0			0.00117301	0			0.00868943	0			0.0050395	0			0.255422	0
	0.01698	0			0.00545186	1			0.00814742	0			0.972641	1			0.750247	0
	0.00307455	0			0.031488	0			0.0194999	1			0.0160669	0			0.922993	1
	0.00561091	0			0.00291473	0			0.0243381	0			0.997356	1			0.0101773	0
	0.00267229	0			0.0234929	0			0.00299187	0			0.0250252	0			0.989414	1
	0.0092497	0			0.00149876	0			0.0146907	0			0.816863	1			0.00232157	0
	0.464322	0			0.00579679	0			0.00160639	0			0.00732639	0			0.0108145	0
	0.991176	1			0.901463	1			0.000167757	0			0.887805	1			0.94368	1
	0.156221	1			0.000463665	0			0.0503761	0			0.00628451	0			0.972428	1
	0.0102671	0			0.0317732	0			0.00116788	0			0.0142157	0			0.00732684	0
	0.244723	1			0.00223966	0			0.00333956	0			0.980503	1			0.0197177	0
	0.00883672	0			0.0119982	0			0.0558125	0			0.99806	1			0.292718	1
	0.222558	0			0.957751	1			0.00337887	0			0.988399	1			0.00226665	0
	0.00681827	0			0.0110285	0			0.0216024	0			0.501859	1			0.00994628	0
	0.00536636	0			0.00323705	0			0.00226675	0			0.996772	1			0.0892398	0
	0.00812004	0			0.00369775	0			0.977035	1			0.00750545	0			0.00534266	0
	0.316214	1			0.0824032	0			0.000777006	0			0.751953	1			0.938979	1
	0.0209624	0			0.00281662	0			0.0141458	0			0.916177	1			0.997955	1
	0.907748	1			0.000653625	0			0.000306057	0			0.00867057	0			0.00849888	0
	0.979895	1			0.0400695	0			0.00557682	0			0.984609	1			0.0616814	0
	0.972975	1			0.0478764	0			0.0102838	0			0.00649901	0			0.855068	1
	0.0325647	0			0.0120982	0			0.0020493	0			0.101917	1			0.875624	1
	0.00228912	0			0.00372192	0			0.0177069	0			0.0215016	0			0.357777	0
	0.0148835	0			0.0042125	0			0.00680932	0			0.0078317	0			0.0031535	0
	0.0168176	0			0.0413723	0			0.973244	1			0.00197847	0			0.0811469	0
	0.00158936	0			0.0248715	0			0.0121778	0			0.992553	1			0.696927	1
	0.961653	1			0.00254363	0			0.00262834	0			0.951918	1			0.99854	1
	0.0178324	0			0.0114716	0			0.0145442	0			0.433635	1			0.979199	1
	0.00437185	0			0.000684798	0			0.000187159	1			0.992114	1			0.00313365	0
	0.961934	1			0.000337899	0			0.00188209	0			0.99524	1			0.0039152	0
	0.981478	1			0.0341107	0			0.00308814	0			0.843197	1			0.980464	1
	0.00235838	0			0.0142801	1			0.000440001	0			0.0082836	0			0.00284049	0
	0.00585598	0			0.978212	1			0.0777372	0			0.586659	1			0.968984	1
	0.557473	1			0.00919295	0			0.000345558	0			0.895953	1			0.996183	1
	0.0284339	0			0.991412	1			0.00351739	1			0.219686	0			0.00117891	0
	0.00612183	0			0.00199595	0			0.764881	1			0.996554	1			0.0113022	0
	0.000647545	0			0.953446	1			0.147853	0			0.994419	1			0.998448	1
	0.0423276	0			0.00164349	0			0.00735073	0			0.915794	1			0.0695313	0
	0.017559	0			0.0187283	0			0.000474736	0			0.969375	1			0.0059365	0
	0.00579326	0			0.00214076	0			0.0082025	0			0.000268938	0			0.839695	1
	0.962106	1			0.00406405	0			0.00478229	0			0.127353	0			0.297982	1
	0.0303727	0			0.00314028	0			0.00500611	0			0.868502	1			0.880288	1
	0.0194151	0			0.784514	1			0.000126862	0			0.997549	1			0.418548	1
	0.858292	1			0.940099	1			0.00788444	0			0.926175	1			0.998333	1
	0.978328	1			0.340451	1			0.0631677	0			0.563334	1			0.508803	1
	0.0236451	0			0.0205646	0			0.00157666	0			0.015461	0			0.0182632	0
	0.00180204	0			0.0025335	0			0.0402541	0			0.648429	0			0.951885	1
	0.00629804	0			0.916683	1			0.295092	0			0.995587	1			0.00846535	0
	0.0193785	1			0.107739	0			0.339982	1			0.864152	1			0.0459925	0
	0.0929975	0			0.987655	1			0.894444	1			0.904535	1			0.376267	0
	0.0154704	0			0.0207361	0			0.000741065	0			0.995102	1			0.0144387	0
	0.0539546	0			0.0131718	0			0.00224444	0			0.00549832	0			0.0188661	0
	0.00618404	0			0.0120907	0			0.000911538	0			0.989271	1			0.00593716	0
	0.185635	0			0.823219	1			0.00264832	0			0.988756	1			0.906955	1
	0.00425026	0			0.0102251	0			0.091288	1			0.939317	1			0.991743	1
	0.987398	1			0.0390617	1			0.0032645	0			0.00323406	0			0.0136869	0
	0.0240571	0			0.0157405	0			0.00104803	0			0.992443	1			0.016347	0
	0.996217	1			0.000835806	0			0.000709057	0			0.989541	1			0.971463	1
	0.00269049	0			0.981221	1			0.00298394	0			0.991543	1			0.0772906	0
	0.117576	0			0.00297353	0			0.00826672	0			0.979796	1			0.115235	0
	0.9981	1			0.00731489	0			0.00151676	0			0.00817528	0			0.21152	1
	0.0140693	0			0.98255	1			0.0154195	0			0.913861	1			0.986105	1
	0.00754657	0			0.00563429	0			6.52671e-06	0							0.00597244	0
	0.00525707	0			0.00766817	0			0.326198	1							0.00609762	0
	0.983391	1			0.00876286	0			0.00198075	0							0.00245311	0
	0.555453	1			0.0105571	0			0.0272072	0							0.98761	1
	0.0279877	0			0.00542599	0			0.102567	0							0.00530583	0
	0.115731	0			0.00776586	0			0.0038304	0							0.0428111	0
	0.00739701	0			0.00320761	0			0.0054021	0							0.00455374	0
	0.988289	1			0.0112781	0			0.000555783	0							0.995385	1
	0.0458607	0			0.0358749	0			0.000525594	0							0.895109	0
	0.00817841	0			0.00433092	0			0.000232846	0							0.0043878	0
	0.0982715	0			0.00236651	0			0.00961509	0
	0.0161085	0			0.145829	1			2.15471e-05	0
	0.0120967	0			0.011364	0			0.00648886	0
	0.0248433	0			0.00309223	0			0.00293054	0
	0.000495054	0			0.129069	0			0.00245356	0
	0.530723	1			0.00999553	0			0.00596252	0
	0.0110872	0			0.00627977	0			0.000274658	0
	0.0184972	1			0.974082	1			0.0137369	0
	0.584254	1			0.119131	0			0.000111154	0
	0.994927	1			0.0059274	0			0.0176313	0
	0.916539	1			0.884889	1			0.0220903	0
	0.006402	0			0.66077	0			0.00296041	0
	0.984487	1			0.98109	1			0.0532855	0
	0.067017	0			0.00223532	0			0.0183989	0
	0.999063	1			0.941124	1			0.00130245	0
	0.0468041	1			0.0167415	0			0.000384319	0
	0.0818103	0			0.963527	1			0.0641847	0
	0.0339007	0			0.00167936	0			0.000199944	0
	0.0812565	0			0.0490502	0			0.0135491	0
	0.96297	1			0.0097224	0			0.00143503	0
	0.686257	0			0.00253929	1			0.00244132	0
	0.00632733	0			0.00433235	0			0.00942787	1
	0.00609095	0			0.00630958	1			0.0327146	0
	0.965641	1			0.00333486	0			0.00789908	0
	0.0297514	0			0.359561	1			0.0081136	0
	0.151086	1			0.00970396	0			0.00387599	0
	0.942259	1			0.0359439	0			0.0355561	0
	0.797915	1			0.0235717	1			0.506346	1
	0.00323722	0			0.965954	1			0.00751692	0
	0.00098908	0			0.0551819	0			0.00381556	0
	0.994985	1			0.877106	1			0.998648	1
	0.0314136	0			0.0257393	0			0.00456995	0
	0.157615	0			0.00614746	0			0.17155	1
	0.00961113	0			0.0148951	0			0.00378543	0
	0.990263	1			0.0286272	0			0.00140956	0
	0.997833	1			0.0206861	1			0.0357198	0
	0.0191664	0			0.0355768	0			0.038744	0
	0.0354003	0			0.00151429	0			0.00412488	0
	0.00828974	0			0.00611815	0			0.00201171	0
	0.00774974	0			0.0029912	0			0.00263061	1
	0.0148506	0			0.012896	0			0.0438325	0
	0.00892702	0			0.00639272	0			0.0058916	0
	0.0508227	0			0.0141114	0			0.0143303	0
	0.881909	1			0.00227872	0			0.0186709	0
	0.995359	1			0.011431	0			0.206372	1
	0.989936	1			0.0716943	1			0.21666	1
	0.0120534	0			0.995962	1			0.00598626	0
	0.00186251	0			0.992705	1			0.0012359	0
	0.0239476	0			0.116263	0			0.0046733	0
	0.00594068	0			0.0107433	0			0.9883	1
	0.0246463	0			0.00167096	0			0.0263109	0
	0.00487242	0			0.00136961	0			0.0484529	1
	0.988796	1			0.0268908	0			0.00166402	0
	0.0197737	0			0.02851	0			0.0129287	0
	0.636749	0			0.00528459	0			0.00572792	0
	0.00132194	0			0.045602	0			0.00202917	0
	0.995805	1			0.00397182	0			0.00120106	0
	0.00884383	0			0.00154835	0			0.00120854	0
	0.231221	0			0.0232833	0			0.0579115	0
	0.0255722	0			0.0123438	0			0.00499041	0
	0.985261	1			0.266468	1			0.0326759	1
	0.108374	1			0.00504571	0			0.00642089	0
	0.0173419	0			0.130032	0			0.00328159	0
	0.0113491	1			0.00447036	0			0.00206071	0
	0.999352	1			0.0780241	0			0.00312948	0
	0.0640429	1			0.00366929	0			0.00521097	0
	0.153093	1			0.926991	1			0.00663084	0
	0.997293	1			0.00299944	0			0.0033685	0
	0.00793251	0			0.73347	1			0.00402543	0
	0.992565	1			0.00153271	0			0.00383249	0
	0.0895384	1			0.872686	1			0.0278352	0
	0.0354353	1			0.048393	0			0.00778015	0
	0.000530869	0			0.485616	1			0.0106877	0
	0.996476	1			0.00779827	0			0.00508124	0
	0.0028187	1			0.00291701	0			0.000476122	0
	0.0236824	0			0.00563607	0			0.0011445	0
	0.0388659	0			0.00338754	0			0.256737	1
	0.0248439	0			0.0753691	0			0.000549406	0
	0.00435938	0			0.00654623	0			0.00125213	0
	0.0713782	0			0.00670043	0			0.53933	0
	0.0172077	0			0.0020457	0			0.0264707	0
	0.0446382	0			0.121835	0			0.00758459	0
	0.00943232	0			0.0118693	0			0.104381	0
	0.149156	0			0.00101241	0			0.00196874	0
	0.406861	0			0.0521677	0			0.00500092	0
	0.0239927	0			0.0556943	0			0.0449389	0
	0.0363818	0			0.980553	1			0.0317553	0
	0.975903	1			0.0029861	0			0.0004479	0
	0.995112	1			0.00318232	0			0.00465831	0
	0.00351454	0			0.0179593	0			0.000421286	0
	0.0386917	1			0.190431	0			0.000481993	0
	0.0211907	0			0.111219	0			0.00913227	0
	0.956357	1			0.957427	1			0.00750695	0
	0.0175891	0			0.0615436	1			0.00659344	0
	0.00981292	0			0.012354	0			0.00215286	0
	0.0131899	0			0.00356149	0			0.00319635	0
	0.0725999	0			0.0115925	0			0.00196786	0
	0.0693367	1			0.00345631	0			0.0100946	0
	0.00704432	0			0.00578925	0			0.00334021	0
	0.00442839	0			0.151515	1			0.0073019	0
	0.00551298	0			0.00177195	0			0.0240457	0
	0.00904514	0			0.457493	0			0.00364059	0
	0.00054744	0			0.92919	1			0.0672194	1
	0.00646088	0			0.00885722	0			0.00115971	0
	0.0499791	0			0.0128433	0			0.0206015	0
	0.993597	1			0.0049133	1			0.00279415	0
	0.0149691	0			0.305954	1			0.018321	0
	0.943794	1			0.00297937	0			0.00293849	0
	0.017706	0			0.330509	0			0.000573754	0
	0.00128803	0			0.0049853	0			0.00495329	0
	0.024135	0			0.00209418	0			0.000692949	0
	0.262974	1			0.00869062	0			0.000146151	0
	0.00705809	0			0.97486	1			0.0601873	0
	0.0192626	0			0.00334525	1			0.0157778	1
	0.00934915	0			0.0127277	0			0.000977993	1
	0.00571552	0			0.990507	1			0.00773761	0
	0.0301231	0			0.993369	1			0.0148527	0
	0.905742	1			0.263267	1			0.00278751	0
	0.903565	1			0.010599	0			0.0232105	0
	0.000774145	0			0.929834	1			0.0227461	0
	0.929999	1			0.011703	0			0.00184181	0
	0.0552429	0			0.207593	0			0.0197475	0
	0.98161	1			0.00132246	0			0.0131071	0
	0.0295685	0			0.0054482	0			0.000804797	0
	0.059405	0			0.00308821	0			0.0250537	0
	0.192223	0			0.000965373	0			0.323259	1
	0.0175089	0			0.0226245	0			0.0624853	1
	0.95625	1			0.945061	1			0.993876	1
	0.983785	1			0.00170046	0			0.995583	1
	0.852196	1			0.0376103	0			5.25861e-05	0
	0.978645	1			0.00299522	0
	0.969401	1			0.00120977	0
	0.0114642	0			0.00640418	0
	0.00277525	0			0.000806153	0
	0.00989386	0			0.99563	1
	0.0104392	0			0.00144622	0
	0.0274453	0			0.175531	0
	0.888094	1			0.00175136	0
	0.457195	1			0.00798468	0
	0.820055	1			0.00842568	0
	0.41506	0			0.00201395	0
	0.97508	1			0.0019069	0
	0.0345161	0			0.499565	1
	0.0619123	1			0.037067	0
	0.0414515	0			0.033095	1
	0.0178459	0			0.00160989	0
	0.00220271	0			0.00274599	0
	0.0296165	0			0.0165755	0
	0.00757648	0			0.00521062	0
	0.0212724	0			0.980185	1
	0.00106158	0			0.00209538	0
	0.00548556	0			0.977126	1
	0.96188	1			0.00222265	0
	0.971754	1			0.0048337	0
	0.0543987	0			0.000915183	0
	0.0112835	0			0.00539603	0
	0.238241	1			0.434869	1
	0.933459	1			0.00329378	0
	0.00995991	0			0.010707	0
	0.890198	1			0.990834	1
	0.0101153	0			0.00979176	0
	0.442594	0			0.00554693	0
	0.0665725	1			0.0333393	0
	0.534524	1			0.00220565	0
	0.182846	0			0.00145903	0
	0.0433955	0			0.991833	1
	0.0168496	0			0.00768748	0
	0.109313	0			0.00136354	0
	0.0049786	0			0.0103719	0
	0.0105068	0			0.838604	1
	0.119512	0			0.00102237	0
	0.992954	1			0.48619	0
	0.0124961	0			0.162769	0
	0.00636581	0			0.0017878	0
	0.00973227	0			0.00943097	0
	0.0171769	0			0.0219909	1
	0.0045315	0			0.0247436	0
	0.0132626	0			0.776713	1
	0.856472	1			0.00117907	0
	0.981597	1			0.00137407	0
	0.959521	1			0.0545467	0
	0.416909	1			0.00156382	0
	0.0168789	0			0.0258168	0
	0.870619	1			0.998578	1
	0.0100284	0			0.00170645	0
	0.0117101	0			0.00182367	0
	0.693594	1			0.000491202	0
	0.175806	1			0.0992075	0
	0.00471188	0			0.0318957	0
	0.00710511	0			0.00188625	0
	0.878309	1			0.0596847	0
	0.00655437	0			0.0149262	0
	0.00868405	0			0.0292891	0
	0.0171053	0			0.0310128	0
	0.0250255	0			0.00794217	0
	0.0464077	0			0.75944	1
	0.0178206	0			0.00368211	0
	0.235623	1			0.00859587	0
	0.00447135	0			0.00197918	0
	0.0171877	0			0.00225888	0
	0.132791	1			0.275486	1
	0.00159955	0			0.00273797	0
	0.985542	1
	0.496418	1
	0.927901	1
	0.995826	1
	0.989276	1
	0.00476551	0
	0.0408255	0
	0.454397	1
	0.0063718	0
	0.0232742	0
	0.00419534	0
	0.994644	1
	0.915351	0
	0.0235698	0
	0.923239	1
	0.0157993	0
	0.0217866	0
	0.760076	1
	0.0314978	0
	0.989236	1
	0.0237326	0
	0.980262	1
	0.0362479	0
	0.026007	0
	0.0136453	0
	0.00131972	0
	0.0677486	0
	0.0245523	0
	0.00532141	0
	0.116064	1
	0.00178388	0
	0.819469	1
	0.0856571	1
	0.997506	1
	0.0388251	0
	0.992747	1
	0.0332141	0
	0.000927933	0
	0.0156682	0
	0.992584	1
	0.00384323	0
	0.494442	1
	0.105364	0
	0.0134276	0
	0.00635041	0
	0.0212442	0
	0.00326737	0
	0.994327	1
	0.0104426	0
	0.951714	1
	0.986227	1
	0.022909	0
	0.00127182	0
	0.983928	1
	0.992618	1
	0.505308	0
	0.0626206	0
	0.0620277	0
	0.0447065	0
	0.0715589	0
	0.930551	0
	0.013781	0
	0.98606	1
	0.0362321	0
	0.812665	1
	0.736303	1
	0.00851274	0
	0.0427407	0
	0.0189805	0
	0.932575	1
	0.0232953	0
	0.0251389	0
	0.00856771	0
	0.00282228	0
	0.00288735	1
	0.000797242	0
	0.998001	1
	0.00356156	0
	0.132233	1
	0.841711	0
	0.0019759	0
	0.0107912	0
	0.0172503	0
	0.992996	1
	0.958544	1
	0.994127	1
	0.00801794	0
	0.626029	1
	0.993417	1
	0.00515561	0
	0.149759	0
	0.0416437	0
	0.0192986	0
	0.996675	1
	0.00902027	0
	0.984867	1
	0.971215	1
	0.0444765	0
	0.0438311	0
	0.114229	0
	0.984243	1
	0.010371	0
	0.0821921	1
	0.909799	1
	0.001713	0
	0.657423	1
	0.00960065	0
	0.00920626	0
	0.00939738	0
	0.0464973	0
	0.0310366	0
	0.000941932	0
	0.0757645	0
	0.0214242	0
	0.00471269	1
	0.00792409	0
	0.00351477	0
	0.0144412	0
	0.0190703	1
	0.99624	1
	0.0176459	0
	0.945901	1
	0.903295	1
	0.0519224	0
	0.147069	0
	0.00331596	0
	0.985167	1
	0.00288272	0
	0.0545327	0
	0.00741111	0
	0.0443877	0
	0.994461	1
	0.00613788	0
	0.0202835	0
	0.00585842	0
	0.00249176	0
	0.962376	1
	0.675997	1
	0.000512019	0
	0.0184089	0
	0.668345	1
	0.995431	1
	0.601132	1
	0.00324196	0
	0.849887	1
	0.935074	1
	0.976626	1
	0.970606	1
	0.0105663	0
	0.984112	1
	0.00248954	0
	0.998002	1
	0.74873	1
	0.00952966	0
	0.0583278	0
	0.0019865	0
	0.0379221	0
	0.0112342	0
	0.0110874	1
	0.977451	1
	0.00273563	0
	0.0294839	0
	0.286774	1
	0.0387421	0
	0.00777397	0
	0.0503294	0
	0.0159452	0
	0.00151551	0
	0.994044	1
	0.981609	1
	0.754549	0
	0.980037	1
	0.918118	1
	0.996824	1
	0.0149471	0
	0.0228919	0
	0.0158968	0
	0.0373672	0
	0.0390482	0
	0.691976	1
	0.0039171	0
	0.988813	1
	0.00268516	0
	0.0128997	0
	0.111586	1
	0.0220499	0
	0.0128121	0
	0.656449	0
	0.0138415	0
	0.00448881	0
	0.01486	0
	0.0144725	0
	0.00520249	0
	0.994556	1
	0.000515163	0
	0.73176	1
	0.00205314	0
	0.993907	1
	0.967109	1
	0.0114699	0
	0.00445816	0
	0.0064362	0
	0.279898	1
	0.0139133	0
	0.966365	1
	0.0734701	0
	0.552934	1
	0.0525079	0
	0.0170031	0
	0.958724	1
	0.00671468	0
	0.812455	1
	0.00871579	0
	0.991567	1
	0.000244107	0
	0.00724772	0
	0.0323015	0
	0.678793	1
	0.997139	1
	0.0257434	0
	0.0349919	1
	0.00497925	0
	0.944745	1
	0.00970826	0
	0.0231405	0
	0.938599	1
	0.00340277	0
	0.0220853	0
	0.00615692	0
	0.102407	0
	0.472437	1
	0.00322029	0
	0.0183939	0
	0.00403913	0
	0.00376794	0
	0.012594	0
	0.0111446	0
	0.0745082	1
	0.00419444	0
	0.865967	1
	0.989127	1
	0.00745034	0
	0.0286091	1
	0.334711	0
	0.92292	0
	0.973973	1
	0.992483	1
	0.998095	1
	0.0132183	0
	0.944784	1
	0.0124527	0
	0.0224392	0
	0.0554838	0
	0.00505844	0
	0.0358374	0
	0.0061753	0
	0.00221564	0
	0.0125522	0
	0.995334	1
	0.00461585	0
	0.00385369	0
	0.00345394	0
	0.027988	0
	0.0844014	0
	0.989926	1
	0.99868	1
	0.977763	1
	0.00107667	0
	0.95985	1
	0.00215914	0
	0.00779515	0
	0.0037761	0
	0.95486	1
	0.990251	1
	0.945781	0
	0.00954206	0
	0.00378512	0
	0.0402964	0
	0.977876	1
	0.0352234	0
	0.00133563	0
	0.614657	1
	0.0110679	0
	0.00872073	0
	0.132052	0
	0.0114095	0
	0.0440795	0
	0.846798	0
	0.0352302	0
	0.00778061	0
	0.00592393	0
	0.993141	1
	0.881596	1
	0.000824039	0
	0.993872	1
	0.0326193	0
	0.847188	1
	0.00243267	0
	0.00123018	0
	0.98003	1
	0.00128368	0
	0.657976	1
	0.0573649	0
	0.0112372	0
	0.966866	1
	0.997875	1
	0.973935	1
	0.0142999	1
	0.00273937	0
	0.0277051	1
	0.988135	1
	0.894072	1
	0.004042	0
	0.00714593	0
	0.00125871	0
	0.976093	1
	0.584491	1
	0.512005	1
	0.00516042	0
	0.0102521	0
	0.863951	1
	0.0135545	0
	0.0349262	1
	0.0102122	0
	0.998805	1
	0.0248455	0
	0.0190872	0
	0.995964	1
	0.0769697	0
	0.00560424	0
	0.993888	1
	0.0016571	0
	0.851964	1
	0.0178887	0
	0.980567	1
	0.994026	1
	0.0128289	0
	0.341306	1
	0.977122	1
	0.0140164	0
	0.977004	1
	0.0103719	0
	0.00734904	0
	0.0183229	0
	0.0515596	0
	0.0516962	0
	0.0016198	0
	0.963397	1
	0.992736	1
	0.000322287	0
	0.0326675	0
	0.0547029	0
	0.931916	1
	0.994698	1
	0.00810248	0
	0.0200707	0
	0.00369787	0
	0.0119185	0
	0.0608162	0
	0.887195	1
	0.0144321	0
	0.0144496	0
	0.0670302	0
	0.0110451	0
	0.997979	1
	0.0198576	0
	0.0150076	0
	0.502476	1
	0.974171	1
	0.0111118	0
	0.0504739	0
	0.0110722	0
	0.983828	1
	0.975489	1
	0.0202931	0
	0.261891	1
	0.00843875	0
	0.0783951	0
	0.954808	1
	0.000513822	0
	0.0208032	0
	0.588048	1
	0.0470045	0
	0.00503364	0
	0.00410139	0
	0.807127	1
	0.139245	0
	0.00928629	0
	0.16666	0
	0.0287509	0
	0.00478716	0
	0.99552	1
	0.97012	1
	0.0046569	0
	0.933931	1
	0.015469	0
	0.0358188	0
	0.00847806	0
	0.0167659	0
	0.95767	1
	0.0166731	0
	0.115447	1
	0.396047	0
	0.0138286	0
	0.888851	1
	0.984773	1
	0.0960656	0
	0.978502	1
	0.0610203	0
	0.902052	1
	0.00649554	0
	0.00966829	0
	0.044044	0
	0.894402	1
	0.00379729	0
	0.0136847	0
	0.996709	1
	0.141939	0
	0.0505369	0
	0.706142	1
	0.00532025	0
	0.74635	1
	0.0572054	0
	0.00440446	0
	0.996433	1
	0.0216938	0
	0.0182439	1
	0.910215	0
	0.951391	1
	0.0202246	0
	0.792152	1
	0.0514619	0
	0.990924	1
	0.0388747	0
	0.985941	1
	0.127446	0
	0.0126868	0
	0.00923767	0
	0.85581	1
	0.0204552	0
	0.912721	1
	0.00130097	0
	0.00225209	0
	0.992478	1
	0.00064858	0
	0.0315052	0
	0.0176712	0
	0.0057728	0
	0.0586349	0
	0.998359	1
	0.953798	1
	0.913518	1
	0.0429585	0
	0.0119527	0
	0.000654775	0
	0.957403	1
	0.013638	0
	0.987594	1
	0.00178997	0
	0.990503	1
	0.7715	1
	0.994845	1
	0.989098	1
	0.981341	1
	0.0228133	0
	0.958828	1
	0.0148103	0
	0.972303	1
	0.00699595	0
	0.996042	1
	0.00767196	0
	0.0544788	0
	0.018685	0
	0.033298	0
	0.0320828	0
	0.00608135	0
	0.0820157	0
	0.938666	1
	0.00600583	0
	0.0032405	0
	0.0254347	0
	0.0721944	1
	0.596932	1
	0.00142042	0
	0.0174778	0
	0.0136086	0
	0.688985	1
	0.00420511	0
	0.992071	1
	0.0383089	0
	0.00185529	0
	0.0605353	1
	0.0208565	0
	0.986366	1
	0.0215454	0
	0.00652736	0
	0.862343	1
	0.00455469	0
	0.0519881	0
	0.0693005	0
	0.974058	1
	0.0034925	0
	0.00963125	0
	0.890142	1
	0.00519468	0
	0.016065	0
	0.022074	0
	0.975174	1
	0.906838	1
	0.0114392	0
	0.00171909	0
	0.030194	0
	0.0685599	0
	0.977245	1
	0.0334616	1
	0.00348118	0
	0.0199038	0
	0.00819102	0
	0.734511	1
	0.766015	0
	0.0172231	0
	0.064382	0
	0.988451	1
	0.0250181	0
	0.989122	1
	0.976796	1
	0.974211	1
	0.184335	0
	0.012814	0
	0.987043	1
	0.0107207	0
	0.952812	1
	0.990949	1
	0.0548158	0
	0.0046714	0
	0.683116	1
	0.998172	1
	0.972552	1
	0.994828	1
	0.89054	1
	0.0308349	0
	0.296896	0
	0.00148656	0
	0.568643	1
	0.0274392	0
	0.0188433	0
	0.234595	0
	0.0140331	0
	0.0338894	0
	0.970551	1
	0.905786	1
	0.014181	0
	0.670453	1
	0.944551	1
	0.00476335	0
	0.987134	1
	0.226348	1
	0.0797937	0
	0.00209272	0
	0.00421485	0
	0.978491	1
	0.00452055	1
	0.0987755	0
	0.00519222	0
	0.0160373	0
	0.980756	1
	0.00114602	0
	0.0570159	0
	0.0122543	0
	0.989351	1
	0.00766289	0
	0.0723034	1
	0.0180222	0
	0.484315	1
	0.0155084	0
	0.00113385	0
	0.0036847	0
	0.033254	0
	0.994512	1
	0.0159679	0
	0.0255278	0
	0.000841325	0
	0.00431758	0
	0.0211498	0
	0.977724	1
	0.0129423	0
	0.00718632	0
	0.220485	0
	0.987778	1
	0.0147248	0
	0.955539	1
	0.00525612	0
	0.0397367	0
	0.488636	1
	0.978027	1
	0.874791	1
	0.000661611	0
	0.0125533	0
	0.000754297	0
	8.46829e-07	0
	0.996648	1
	0.0503784	0
	0.00356567	0
	0.00868915	0
	0.000812393	0
	0.0280704	0
	0.559999	1
	0.00155151	0
	0.686724	1
	0.990349	1
	0.00826708	0
	0.0972266	0
	0.0434231	0
	0.00642091	0
	0.0139763	0
	0.674134	0
	0.00955876	0
	0.376701	1
	0.965616	1
	0.00598606	0
	0.0381311	0
	0.0073311	0
	0.0174339	0
	0.877303	0
	0.0203663	0
	0.973138	1
	0.00171163	0
	0.844272	1
	0.97806	1
	0.023929	0
	0.00125003	0
	0.0163174	0
	0.365562	1
	0.00120384	0
	0.0631128	0
	0.0379917	0
	0.974511	1
	0.0112406	0
	0.87277	1
	0.00576353	0
	0.00798359	0
	0.188783	0
	0.0980816	1
	0.0270769	0
	0.791765	1
	0.00729083	0
	0.0123501	0
	0.968368	1
	0.923462	1
	0.00794476	0
	0.994938	1
	9.12547e-05	0
	0.0117048	0
	0.21553	0
	0.0398182	0
	0.0314372	0
	0.00621895	0
	0.0142126	0
	0.0503158	0
	0.00407112	0
	0.921533	1
	0.236905	1
	0.0200606	0
	0.000120804	0
	0.0052145	0
	0.001331	0
	0.00444663	0
	0.998574	1
	0.982864	1
	0.7735	1
	0.981077	1
	0.00352281	0
	0.951869	1
	0.0117742	0
	0.0158647	0
	0.00946501	0
	0.300399	0
	0.959239	1
	0.0136705	0
	0.0116175	0
	0.000398695	0
	0.815316	1
	0.00120378	0
	0.00173223	0
	0.963883	1
	0.00119884	0
	0.849249	0
	0.0621562	0
	0.16066	0
	0.894692	1
	0.882184	1
	0.0328021	0
	0.0146456	0
	0.0170321	0
	0.00629786	0
	0.00123867	0
	0.011432	0
	0.97407	1
	0.0169762	0
	0.015708	0
	0.966619	1
	0.00130378	0
	0.0149837	0
	0.00345676	0
	0.000289083	0
	0.646069	0
	0.971444	1
	0.0771713	0
	0.00720805	0
	0.9952	1
	0.985353	1
	0.0444008	0
	0.00220457	0
	0.944264	1
	0.000900686	0
	0.00607203	0
	0.799889	1
	0.923547	1
	0.98052	1
	0.102026	0
	0.00455661	0
	0.196749	0
	0.930459	1
	0.99057	1
	0.0226068	0
	0.0763077	0
	0.0230789	0
	0.988121	1
	0.956287	1
	0.0124937	0
	0.147863	1
	0.00444421	0
	0.995288	1
	0.00318879	0
	0.0613817	0
	0.0275117	0
	0.672187	0
	0.0277185	1
	0.042995	0
	0.0950229	0
	0.984844	1
	0.00623965	0
	0.762489	1
	0.0218738	0
	0.82184	1
	0.00304636	0
	0.00657354	0
	0.0155233	0
	0.983529	1
	0.963648	1
	0.988583	1
	0.128321	1
	0.014037	0
	0.981664	1
	0.94427	1
	0.017746	0
	0.996965	1
	0.0355169	0
	0.00240293	0
	0.0414596	0
	0.0227557	0
	0.00551946	0
	0.00504774	0
	0.00198543	0
	0.029912	0
	0.113161	1
	0.0185009	0
	0.0629855	1
	0.214322	0
	0.0864122	0
	0.747938	1
	0.970888	1
	0.0230248	1
	0.960109	1
	0.969433	1
	0.000957017	0
	0.0400583	1
	0.986375	1
	0.178012	1
	0.000410855	0
	0.000930062	0
	0.0823674	1
	0.00492582	0
	0.00991452	1
	0.0216074	0
	0.0182907	0
	0.0194222	0
	0.0271964	0
	0.176127	1
	0.0536991	0
	0.0100763	0
	0.0554932	0
	0.991102	1
	0.0117422	0
	0.0173856	0
	0.0262274	0
	0.0282405	0
	0.00800804	0
	0.0143234	0
	0.987015	1
	0.00710335	0
	0.988529	1
	0.0191852	0
	0.371676	0
	0.00512858	0
	0.952279	1
	0.910958	1
	0.0177259	0
	0.00223018	0
	0.0221549	0
	0.0669746	0
	0.0125711	0
	0.922408	1
	0.0471796	0
	0.0383792	0
	0.334271	1
	0.0249727	0
	0.0311566	0
	0.0125891	0
	0.987163	1
	0.0307393	0
	0.522991	1
	0.0171707	0
	0.0105695	0
	0.0069447	0
	0.00644469	0
	0.012349	0
	0.0114681	0
	0.00966004	0
	0.0293541	0
	0.00144354	0
	0.986694	1
	0.00120622	0
	0.0263645	0
	0.00180384	0
	0.983291	1
	0.00655425	0
	0.016551	0
	0.00238108	0
	0.0152327	0
	0.0276001	0
	0.999044	1
	0.00336926	0
	0.0248958	0
	0.911783	1
	0.0023468	0
	0.990355	1
	0.0336673	0
	0.971914	1
	0.914672	1
	0.00296084	0
	0.00847331	0
	0.0395955	0
	0.98908	1
	0.0163595	0
	0.0413399	0
	0.123803	0
	0.00773069	0
	0.014039	0
	0.00609457	0
	0.0146332	0
	0.00621334	0
	0.0177835	0
	0.9982	1
	0.655954	0
	0.943595	1
	0.512902	1
	0.00568409	0
	0.0302378	0
	0.950485	1
	0.00383902	0
	0.0179303	0
	0.478076	1
	0.0179136	0
	0.0359627	1
	0.000844568	1
	0.988255	1
	0.0333307	0
	0.016734	0
	0.00429767	0
	0.000798255	0
	0.592481	1
	0.00859818	0
	0.00903324	0
	0.0254225	0
	0.00290029	0
	0.702421	1
	0.00299835	0
	0.0471245	0
	0.919546	1
	0.0119467	0
	0.94724	1
	0.142445	0
	0.00643847	0
	0.0470733	0
	0.00979429	0
	0.0147662	0
	0.00543821	1
	0.000956764	0
	0.051637	0
	0.0170917	0
	0.00593591	0
	0.30447	1
	0.10729	0
	0.982033	1
	0.0356793	0
	0.0418446	1
	0.00790158	0
	0.044836	0
	0.0380736	0
	0.0716196	0
	0.987349	1
	0.93617	1
	0.331303	1
	0.0208903	0
	0.276975	0
	0.150488	0
	0.468639	1
	0.00636352	0
	0.00550455	0
	0.00855017	0
	0.00918832	0
	0.0347173	0
	0.0194159	0
	0.965428	1
	0.0272516	0
	0.0212511	0
	0.0021863	0
	0.0292563	0
	0.00464064	0
	0.0617757	0
	0.000345826	0
	0.000267446	0
	0.0622463	1
	0.0104145	0
	0.0278817	0
	0.0110512	0
	0.0329658	0
	0.213774	0
	0.456303	1
	0.953729	1
	0.160716	0
	0.147466	1
	0.0270198	0
	0.00172582	0
	0.878099	1
	0.0217398	0
	0.00813199	0
	0.280105	0
	0.00376308	0
	0.998572	1
	0.0146332	0
	0.0118395	0
	0.0133495	0
	0.0212031	0
	0.0221704	0
	0.129417	0
	0.0536522	0
	0.00885192	0
	0.00246465	0
	0.0581168	0
	0.00768542	0
	0.00933677	0
	0.00592655	0
	0.0137517	0
	0.0545424	0
	0.0115186	0
	0.00256547	0
	0.199034	0
	0.0161263	0
	0.00382194	0
	0.98526	1
	0.994186	1
	0.0248598	0
	0.0251707	0
	0.00574495	0
	0.0110068	0
	0.0296077	0
	0.00559288	0
	0.00126418	0
	0.113937	1

## Sheet: Figure3
a BWH HCM	Prediction	Label		a MGH HCM	Prediction	Label		a UCSF HCM	Prediction	Label		a KEIO HCM	Prediction	Label		a BWH HTN	Prediction	Label		a MGH HTN	Prediction	Label		a UCSF HTN	Prediction	Label		a Keio HTN	Prediction	Label		a BWH ESRD	Prediction	Label		a MGH ESRD	Prediction	Label
	0.862987	1			0.0017502	0			0.00594881	0			0.00465366	0			0.992069	1			0.00201271	0			6.20186e-05	0			0.0568513	0			0.0130547	0			0.00335398	0
	0.992211	1			0.00690673	0			0.000679612	0			0.967142	1			0.985354	1			0.0267309	0			0.00078699	0			0.0899823	0			0.991406	1			0.00193509	0
	0.990732	1			0.00341267	0			0.00159472	0			0.971463	1			0.88899	1			0.0431661	1			0.0111241	0			0.065443	1			0.0570246	0			0.00370279	0
	0.0346267	0			0.00514737	0			0.83105	1			0.99854	1			0.880592	0			0.0051771	0			0.00223923	0			0.815217	1			0.805559	1			0.0310234	0
	0.001123	0			0.0184313	0			0.00135397	0			0.0632826	0			0.92572	1			0.00795775	0			0.0109175	0			0.092423	0			0.955749	1			0.933042	1
	0.0385656	0			0.340451	1			0.14726	1			0.998054	1			0.0276751	0			0.00911308	0			0.000798636	0			0.850613	1			0.00830972	0			0.000370801	0
	0.994274	1			0.784514	1			0.0474903	1			0.990672	1			0.979499	1			0.169836	0			0.00186723	0			0.0339078	0			0.0137866	0			0.000380725	0
	0.991233	1			0.940099	1			0.00284155	0			0.968314	1			0.973818	1			0.0111595	0			0.00346014	0			0.01247	0			0.00675221	0			0.0151215	1
	0.934733	1			0.00104231	0			0.00311792	1			0.929534	1			0.942339	1			0.0153209	0			0.00280181	0			0.696927	1			0.708815	1			0.592519	0
	0.835307	1			0.916185	1			0.971615	1			0.872544	1			0.171232	0			0.00353995	0			0.0200164	0			0.340719	0			0.0102308	0			0.0266855	0
	0.789773	1			0.387485	0			0.00886793	0			0.284804	1			0.660337	1			0.0197231	0			0.000828362	0			0.0183341	0			0.990386	1			0.0246579	0
	0.969223	1			0.00442541	0			0.062352	0			0.08904	0			0.20038	0			0.901463	1			0.0132686	0			0.974131	1			0.0293101	0			0.0167166	0
	0.916316	1			0.00727817	0			0.0500927	0			0.457598	1			0.998209	1			0.0105565	0			0.000731319	0			0.769664	1			0.000514716	0			0.080125	0
	0.937343	1			0.0260386	0			0.00137319	0			0.994114	1			0.0183576	0			0.02908	0			0.0035231	0			0.00338444	0			0.0170969	0			0.00955756	0
	0.0390426	1			0.0234758	0			0.00747522	0			0.477429	0			0.791765	1			0.00925489	0			0.00119618	0			0.921297	1			0.0298639	0			0.0589069	0
	0.979859	1			0.000791967	0			0.00100068	0			0.170517	0			0.017939	0			0.0359596	0			0.00957334	0			0.247142	0			0.00878405	0			0.00796574	0
	0.993914	1			0.00333824	0			0.0045155	0			0.195036	0			0.994872	1			0.00191766	0			0.0219902	0			0.134815	1			0.026761	0			0.00516525	0
	0.889999	1			0.916683	1			0.00518152	0			0.512478	0			0.979323	1			0.00222599	0			0.0172469	0			0.00148296	0			0.176127	1			0.418026	0
	0.0525903	0			0.00452775	0			0.0148695	0			0.107228	1			0.00168513	0			0.933042	1			0.0514621	0			0.279881	0			0.987778	1			0.00985917	0
	0.927872	1			0.142858	0			0.00585702	0			0.123781	0			0.923031	1			0.0113012	0			0.00222726	0			0.515547	0			0.00244457	0			0.00712601	0
	0.00506244	0			0.00291562	0			0.00496691	0			0.696927	1			0.0143619	0			0.0115736	0			0.000656748	0			0.0151056	0			0.138863	0			0.0106435	0
	0.969164	1			0.00596042	0			0.0277909	0			0.115235	0			0.905122	1			0.000654817	0			0.000921067	0			0.00874335	0			0.0896959	0			0.003245	0
	0.984314	1			0.00357458	0			0.998627	1			0.969787	1			0.0251897	0			0.00700463	0			0.0192704	0			0.917548	0			0.985354	1			0.0225763	0
	0.979766	1			0.00499722	0			0.00530243	0			0.769664	1			0.955824	1			0.0615436	1			0.00211952	0			0.0168462	0			0.981717	1			0.00345859	0
	0.994162	1			0.0108677	0			0.0362186	1			0.92386	1			0.0507178	1			0.00424658	0			0.12706	0			0.012992	0			0.00100587	0			0.0215494	0
	0.982841	1			0.985943	1			0.00506037	1			0.314368	0			0.246623	1			0.00151288	0			0.00406665	0			0.968314	1			0.000327328	0			0.0392916	0
	0.943476	1			0.00173673	0			0.0894654	0			0.291024	0			0.00290489	0			0.00598932	0			0.000977665	0			0.149349	0			7.31349e-05	0			0.141732	0
	0.00219101	0			0.00260708	0			0.00253779	0			0.993728	1			0.973348	1			0.00367025	0			0.00290586	0			0.994114	1			0.691533	1			0.793161	1
	0.932186	1			0.991412	1			0.071022	1			0.268758	0			0.0119376	0			0.00148559	0			0.000246018	0			0.936172	1			0.0236697	0			0.00583429	0
	0.00990894	0			0.00787765	0			0.000447974	0			0.0151556	0			0.976696	1			0.00154872	0			0.00234808	0			0.593815	0			0.00421101	0			0.0614666	0
	0.00358129	0			0.00442091	0			0.00174528	0			0.982961	1			0.431021	1			0.0136326	0			0.000442594	0			0.0113578	0			0.978562	1			0.0770071	0
	0.687713	1			0.00972883	0			0.00357437	0			0.362261	0			0.762989	1			0.00204752	0			0.00351182	0			0.0168921	0			0.413433	1			0.0103509	0
	0.0985561	1			0.00638882	0			0.178997	1			0.224977	0			0.0125113	0			0.0104152	0			0.00142545	0			0.445214	0			0.00577919	0			0.0125614	0
	0.00179656	0			0.0323388	0			0.00301674	1			0.371678	0			0.989094	1			0.00177354	0			7.74562e-05	0			0.967142	1			0.0264243	0			0.00487713	0
	0.961855	1			0.953446	1			0.00303911	0			0.0129391	0			0.032495	0			0.620627	0			0.0018217	0			0.00953463	0			0.440057	1			0.0574561	0
	0.0929003	1			0.0203374	0			0.932788	1			0.0347615	0			0.966438	1			0.00308818	0			0.035981	0			0.0220131	0			0.0844278	0			0.0162064	0
	0.00262526	0			0.000819782	0			0.000740171	0			0.996913	1			0.00142029	0			0.00102234	0			0.000510067	0			0.0131352	0			0.989189	1			0.00855069	0
	0.996839	1			0.891753	1			0.00559598	0			0.950549	0			0.164906	0			0.0394196	0			0.961822	1			0.915893	1			8.2483e-05	0			0.00290686	0
	0.93621	1			0.0113704	0			0.772748	1			0.56596	1			0.98886	1			0.000463822	0			0.00165313	0			0.990672	1			0.0546596	0			0.0162817	0
	0.984864	1			0.0640689	0			0.0809549	0			0.522153	0			0.0125013	0			0.000422071	0			0.00292385	0			0.00852613	0			0.0561452	0			0.0221771	0
	0.979139	1			0.0453293	0			0.0692849	0			0.961069	1			0.980368	1			0.000736028	0			0.00514881	0			0.0120884	0			0.988866	1			0.0209628	0
	0.638923	1			0.130941	1			0.00217569	0			0.0204854	0			0.00648719	0			0.00117686	0			0.00229343	0			0.0338174	0			0.236805	0			0.00408151	0
	0.0689055	0			0.936767	1			0.000988886	0			0.00476476	0			0.00446057	0			0.00091091	0			0.000386894	0			0.130714	0			0.0943789	0			0.0339026	0
	0.018658	0			0.00487727	0			0.00673166	0			0.863239	0			0.00410134	0			0.0135577	0			0.000583267	0			0.929534	1			0.0135773	0			0.00295448	0
	0.133604	0			0.00886938	0			0.0103744	0			0.0345792	0			0.00552765	0			0.0114416	0			0.00270749	0			0.0184569	0			0.483755	1			0.013341	0
	0.709401	1			0.993467	1			0.00608893	0			0.81148	0			0.975894	1			0.0206861	1			0.323463	0			0.225819	0			0.000407443	0			0.043469	0
	0.976365	1			0.000949979	0			0.99416	1			0.921297	1			0.0347793	0			0.0421797	0			0.00678335	0			0.881169	1			0.0515474	0			0.00751192	0
	0.613661	1			0.00889394	0			0.00305967	0			0.82304	1			0.014089	0			0.012963	0			0.00516004	0			0.0141724	0			0.0557527	0			0.00282785	0
	0.99547	1			0.0448946	0			0.0155858	0			0.0469404	0			0.0613411	1			0.0137499	0			0.000320852	0			0.795367	1			0.10367	1			0.00478463	0
	0.960103	1			0.0204538	0			0.00592709	0			0.875624	1			0.0190599	0			0.0389546	0			0.00096789	0			0.822004	0			0.978405	1			0.0079394	0
	0.97785	1			0.0289577	0			0.000734263	0			0.972428	1			0.0206399	0			0.0566862	0			0.00154295	0			0.689346	1			0.000780851	0			0.00118482	0
	0.928977	1			0.00347362	0			0.0263601	0			0.936172	1			0.408032	1			0.00559425	0			0.00328621	0			0.114868	0			0.263458	0			0.0230642	0
	0.96646	1			0.117093	0			0.040596	0			0.0815858	0			0.992211	1			0.0017442	0			0.0219259	0			0.508393	1			0.664311	0			0.00220016	0
	0.996262	1			0.0288186	0			0.0127659	0			0.0331114	0			0.994957	1			0.00253928	1			0.00763549	0			0.240094	1			0.92431	1			0.030757	0
	0.996149	1			0.0638769	0			0.0012722	0			0.00834733	0			0.477084	1			0.0242047	0			0.0102642	0			0.916358	1			0.00111373	0			0.8354	0
	0.780403	1			0.325491	0			0.00621921	0			0.324151	1			0.0111708	0			0.0245584	0			4.96209e-05	0			0.936574	1			0.958812	1			0.00788662	0
	0.0517465	1			0.0564867	0			0.0289188	0			0.995385	1			0.233234	1			0.0029532	0			0.00263581	0			0.284804	1			0.000721642	0			0.083337	0
	0.990985	1			0.00379898	0			0.000821091	1			0.015347	0			0.00162042	0			0.0162008	0			0.00533205	0			0.791208	0			0.0296163	0			0.0311606	0
	0.00419202	0			0.0381631	0			0.00644333	0			0.0225102	0			0.996331	1			0.00767341	0			0.0172386	0			0.975539	1			0.910055	1			0.0116785	0
	0.00535626	0			0.974672	1			0.0106231	0			0.666688	1			0.11077	0			0.202478	0			0.00612272	0			0.00151479	0			0.986469	1			0.0219909	1
	0.00630263	0			0.00536215	0			0.00809518	1			0.00167516	0			0.0182992	0			0.0168606	0			0.000296175	0			0.82304	1			0.496158	1			0.00925489	0
	0.992052	1			0.0135885	0			0.000570312	0			0.780937	0			0.95965	1			0.0616562	1			0.00281966	0			0.0591849	0			0.0472613	0			0.014445	1
	0.971671	1			0.00767863	0			0.0634458	0			0.998442	1			0.984844	1			0.0106454	0			0.00030601	0			0.896182	0			0.76314	1			0.0387694	0
	0.817124	1			0.00421909	0			0.0278465	0			0.0274573	0			0.895258	1			0.995996	1			0.00322487	0			0.0258485	0			0.0241289	0			0.00566782	0
	0.991495	1			0.00199638	0			0.00827044	0			0.314015	0			0.955749	1			0.0184428	0			0.97336	1			0.0478163	0			0.0400583	1			0.0148942	0
	0.836666	1			0.957751	1			0.00322405	0			0.881169	1			0.035949	0			0.0108328	0			0.00785509	0			0.00325944	0			0.0955159	0			0.00990626	0
	0.00324731	1			0.0120618	0			0.234579	0			0.922993	1			0.928397	0			0.00400868	0			0.00658722	0			0.00481965	0			0.0634237	0			0.666087	1
	0.989345	1			0.507385	0			0.00231464	0			0.986105	1			0.0183643	0			0.877106	1			0.248252	1			0.0170084	0			0.00735533	0			0.00323591	0
	0.0427973	0			0.0352158	0			0.00498676	0			0.791964	1			0.995814	1			0.0187132	0			0.00875542	0			0.982961	1			0.0292419	0			0.0181034	0
	0.786678	1			0.00255062	0			0.0717438	0			0.818837	0			0.998038	1			0.0227157	0			0.00338373	0			0.0586214	0			0.0222754	0			0.0197198	0
	0.515495	1			0.0118427	0			0.0105807	0			0.21152	1			0.998579	1			0.0212078	0			0.802378	1			0.192481	1			0.0448971	0			0.0185347	0
	0.952022	1			0.00813436	0			0.000237733	0			0.638267	0			0.0279159	0			0.00121072	0			0.00176177	0			0.00263075	0			0.000723992	0			0.00354613	0
	0.41402	1			0.0376157	0			0.0089741	0			0.511599	0			0.97988	1			0.0380735	0			0.127432	0			0.00641448	0			0.507516	0			0.0196422	0
	0.989168	1			0.142836	1			0.00246245	0			0.110802	0			0.928178	1			0.00555448	0			0.00381687	0			0.0141338	0			0.0154452	0			0.00244427	0
	0.0215568	0			0.934683	1			0.00395691	0			0.534118	0			0.0113882	0			0.00737029	0			0.00194864	0			0.0124538	0			0.998171	1			0.0211646	0
	0.0520156	0			0.00822441	0			0.00198115	0			0.00225616	0			0.00740703	0			0.00417468	0			0.00515595	0			0.95868	1			0.992965	1			0.00813754	0
	0.964954	1			0.0400266	0			0.00123697	0			0.993242	1			0.919242	1			0.0233936	0			0.00542337	0			0.00124216	0			0.0092738	0			0.00357556	0
	0.015268	0			0.961279	1			0.802378	1			0.974131	1			0.971464	1			0.859681	1			0.00533637	0			0.926028	1			0.0208302	0			0.00517774	0
	0.0312791	0			0.0568882	0			0.0178716	0			0.997872	1			0.51504	1			0.415083	0			0.00142269	0			0.436851	0			0.241245	1			0.0320375	0
	0.993948	1			0.0045678	0			0.00361709	0			0.98761	1			0.00704536	0			0.151515	1			0.00300273	0			0.00544678	0			0.217983	0			0.00212973	0
	0.886101	1			0.794229	1			0.0040372	0			0.00206357	0			0.00364939	0			0.00257282	0			0.00664925	0			0.993728	1			0.969223	1			0.0020474	0
	0.944549	1			0.974082	1			0.00961425	0			0.994336	1			0.0258868	0			0.998578	1			0.00251703	0			0.025593	0			0.0114156	0			0.011049	0
	0.990905	1			0.0149608	0			0.97336	1			0.171322	0			0.999047	1			0.24109	1			0.0130536	0			0.0630854	0			0.0281585	0			0.100888	0
	0.981913	1			0.0191853	0			1.69239e-05	0			0.510597	0			0.0149108	0			0.00355543	0			0.00114332	0			0.00201058	0			0.0638398	0			0.0431661	1
	0.987626	1			0.0211232	0			0.0273966	0			0.979199	1			0.0440716	0			0.0142527	0			0.00243952	0			0.00235105	0			0.994845	1			0.00270044	0
	0.989878	1			0.000974947	0			0.00463815	0			0.865891	0			0.0279903	0			0.0296137	0			0.00232905	0			0.0105253	0			0.00182182	0			0.0502045	0
	0.885075	1			0.00428037	0			0.0124053	0			0.855068	1			0.911635	1			0.00364436	0			0.00146616	0			0.0664999	0			0.933621	1			0.000607783	0
	0.980166	1			0.0228475	0			7.58636e-05	0			0.000633806	0			0.0075961	0			0.0160007	0			0.00201259	0			0.992437	1			0.0926772	0			0.017874	0
	0.00387526	0			0.0337348	0			0.0108079	0			0.889019	1			0.0770386	0			0.00834136	0			0.0137075	0			0.00306388	0			0.739733	1			0.00354343	0
	0.99205	1			0.000788271	0			0.0020887	0			0.0233432	0			0.973914	1			0.0417518	0			0.00143309	0			0.324151	1			0.148337	0			0.0191532	0
	0.865257	1			0.0500619	0			0.00122549	0			0.210129	0			0.00782195	0			0.27373	1			0.0029069	0			0.922993	1			0.0267859	0			0.0136798	0
	0.991008	1			0.00256713	0			0.973553	1			0.96141	1			0.922435	1			0.0452438	1			0.00420137	0			0.995385	1			0.910958	1			0.0132425	0
	0.971855	1			0.0362674	0			0.00204447	0			0.0169299	0			0.954794	1			0.0761506	0			0.007224	0			0.457598	1			0.944496	1			0.00642654	0
	0.011133	0			0.00833859	0			0.0027484	0			0.69062	1			0.15754	0			0.00152011	0			0.000929769	0			0.936921	1			0.019081	1			0.00829046	0
	0.90925	1			0.0267578	0			0.00992906	0			0.01182	0			0.053128	0			0.937173	1			0.0119895	0			0.0149107	0			0.974243	1			0.0115202	0
	0.241245	1			0.00319895	0			0.0424044	0			0.00353808	0			0.903032	1			0.00240013	0			0.00165488	0			0.92386	1			0.0180409	0			0.00300493	0
	0.95375	1			0.0145137	0			0.0234684	1			0.989414	1			0.927579	1			0.916185	1			0.00261626	0			0.120634	0			0.024346	0			0.0133469	0
	0.994108	1			0.965954	1			0.0193882	0			0.801344	0			0.524028	1			0.00663239	0			0.00224106	0			0.0204667	0			0.984952	0			0.0308685	0
	0.0129145	0			0.0224831	0			0.00359732	0			0.118312	0			0.000906119	0			0.030757	0			0.00618755	0			0.000540108	0			0.952551	1			0.0111275	0
	0.0406135	0			0.00493914	0			0.00273182	0			0.00757175	0			0.958954	1			0.0240167	0			0.00408563	0			0.513795	0			0.0258452	0			0.0365245	0
	0.0665336	0			0.00635972	0			0.00585133	0			0.292718	1			0.186169	1			0.00172065	0			0.0491326	0			0.875624	1			0.00647062	0			0.0749924	0
	0.00639668	0			0.00666309	0			0.00749907	0			0.368534	0			0.0188391	1			0.00125937	0			0.00480363	0			0.989414	1			0.0104873	0			0.017854	0
	0.506215	1			0.00372006	0			0.0173237	0			0.45393	0			0.863703	1			0.263267	1			0.250784	0			0.888173	1			0.326662	0			0.00674026	0
	0.01698	0			0.016186	0			0.00649466	0			0.997955	1			0.0505027	0			0.0343009	0			0.000175923	0			0.75308	0			0.981321	1			0.021254	0
	0.00307455	0			0.00164902	0			0.502212	0			0.994858	1			0.936214	1			0.0180632	0			0.0145278	0			0.234195	0			0.982898	1			0.00725862	0
	0.464322	0			0.0372542	0			0.00556886	0			0.938979	1			0.995336	1			0.0260399	0			0.0297481	0			0.0101796	0			0.991142	1			0.00975691	0
	0.991176	1			0.011982	0			0.00301799	0			0.850065	1			0.0151043	0			0.052086	0			0.00665128	0			0.906038	1			0.884646	1			0.0213304	0
	0.156221	1			0.145829	1			0.0104531	1			0.00544354	0			0.592481	1			0.00855859	0			0.233947	0			0.558377	1			0.0050982	0			0.00362107	0
	0.244723	1			0.00610748	0			0.000913978	0			0.680921	0			0.998039	1			0.0158992	0			0.00621924	0			0.0440867	0			0.0269274	0			0.0196628	0
	0.00536636	0			0.000331908	0			0.00341207	0			0.689346	1			0.00351392	0			0.962978	1			0.000739962	0			0.00615389	0			0.861762	1			0.0059096	0
	0.316214	1			0.981181	1			0.00728847	0			0.926028	1			0.987398	1			0.00596431	0			0.00868323	0			0.107228	1			0.820306	1			0.0157604	0
	0.907748	1			0.00545182	1			0.0670779	0			0.895166	1			0.0538477	0			0.00303441	0			0.000248492	0			0.0098516	0			0.0241094	0			0.0117824	0
	0.979895	1			0.98255	1			0.00131431	0			0.94368	1			0.0112406	0			0.00264147	0			0.034475	0			0.98808	0			0.00268873	0			0.0100086	0
	0.972975	1			0.00589368	0			0.0253474	0			0.00562489	0			0.000863343	0			0.00379181	0			0.0046345	0			0.955786	1			0.0891347	1			0.799415	1
	0.961653	1			0.00966847	0			0.0273604	0			0.225981	0			0.0309148	0			0.0930108	0			0.110189	0			0.997872	1			0.998	1			0.0056102	0
	0.0178324	0			0.0395355	0			0.000399624	0			0.00307722	0			0.996073	1			0.385133	0			0.00181493	0			0.0062176	0			0.983632	1			0.00413664	0
	0.961934	1			0.000896499	0			0.00947692	0			0.972842	1			0.138511	1			0.0499963	0			0.000761762	0			0.000128657	0			0.987593	1			0.00942586	0
	0.981478	1			0.00488171	0			0.1273	0			0.679516	1			0.849861	1			0.00486723	0			0.00319054	0			0.0113701	0			0.99253	1			0.0044294	0
	0.557473	1			0.004728	0			0.00738994	0			0.861911	1			0.0318934	0			0.916683	1			0.00455205	0			0.0203811	0			0.0100065	0			0.974672	1
	0.00612183	0			0.00290785	0			0.0018819	0			0.95868	1			0.575218	1			0.0185121	0			0.00383484	0			0.993242	1			0.68181	0			0.00867921	0
	0.000647545	0			0.011443	0			0.00485536	0			0.0536321	0			0.977079	1			0.00186411	0			0.00218877	0			0.00161684	0			0.0237306	0			0.0162281	0
	0.962106	1			0.907726	1			0.00711951	0			0.440565	0			0.0103137	0			0.00624271	0			0.00409019	0			0.610169	0			0.00754735	0			0.00269384	0
	0.0303727	0			0.00308015	0			0.0054419	0			0.00900329	0			0.0179886	0			0.0281488	0			0.0125727	0			0.00158204	0			0.00255896	0			0.766771	0
	0.0194151	0			0.941124	1			0.00555552	0			0.00243448	0			0.965781	1			0.145992	0			0.0136297	0			0.895166	1			0.987015	1			0.0228433	0
	0.858292	1			0.987655	1			0.00130758	0			0.240631	1			0.988125	1			0.0289648	1			0.00657441	1			0.949653	1			0.0418815	0			0.00365023	0
	0.978328	1			0.0712042	0			0.00168969	0			0.992437	1			0.00415677	0			0.00129258	0			0.0229847	0			0.0354843	0			0.00313418	0			0.145428	0
	0.0193785	1			0.00341646	0			0.000785843	0			0.936921	1			0.984393	1			0.741477	1			0.0127703	0			0.00350922	0			0.986178	1			0.00228275	0
	0.0929975	0			0.0188477	0			0.00232063	0			0.508803	1			0.96297	1			0.00413879	0			0.0234053	0			0.134297	0			0.039191	0			0.142836	1
	0.0154704	0			0.27373	1			0.0175802	0			0.993622	1			0.813695	1			0.00978792	0			0.00806749	0			0.00143129	0			0.00390127	0			0.0112992	0
	0.00618404	0			0.0100235	0			0.00148883	0			0.00221231	0			0.00888292	0			0.00296982	0			0.000350058	0			0.979305	1			0.204235	0			0.0121095	0
	0.185635	0			0.0196944	0			0.000938141	0			0.418548	1			0.969433	1			0.00551531	0			0.00923337	0			0.983024	0			0.947904	1			0.0329624	0
	0.987398	1			0.0242641	0			0.00237641	0			0.906955	1			0.0243999	0			0.00826418	0			0.00249565	0			0.994025	1			0.000869151	0			0.0207714	0
	0.996217	1			0.824314	1			0.00821442	0			0.0663419	0			0.0107552	0			0.794229	1			0.00218894	0			0.0251631	1			0.986247	1			0.00891078	0
	0.117576	0			0.666087	1			0.54284	0			0.808673	1			0.983845	1			0.00626947	1			0.00797064	0			0.961069	1			0.00533912	0			0.0898298	0
	0.9981	1			0.00878644	0			0.070146	0			0.991743	1			0.924488	1			0.142836	1			0.00251063	0			0.998443	1			0.0439334	0			0.0616562	1
	0.0140693	0			0.0132001	0			0.00230473	0			0.484304	0			0.95255	1			0.00828996	0			0.0017719	0			0.00645943	1			0.156496	0			0.00692514	0
	0.983391	1			0.00663004	0			0.00487004	0			0.104793	0			0.0167035	0			0.00776768	0			0.00297087	0			0.123296	0			0.00499421	0			0.00830965	0
	0.555453	1			0.0390617	1			7.79224e-06	0			0.968984	1			0.0113095	1			0.00436044	0			0.00726349	0			0.014178	0			0.994482	1			0.0212078	0
	0.00739701	0			0.0304476	0			0.149484	0			0.558377	1			0.0166417	0			0.0325102	0			0.00656086	0			0.000407543	0			0.00148745	0			0.0185435	0
	0.988289	1			0.00873843	0			0.00436756	0			0.312851	0			0.314629	1			0.974672	1			0.00116128	0			0.96141	1			0.996839	1			0.0291498	0
	0.00817841	0			0.0028857	0			0.00695813	0			0.0307918	0			0.0585234	0			0.168081	0			0.00291665	0			0.69062	1			0.788174	1			0.00784303	0
	0.0982715	0			0.0111029	0			0.00180346	0			0.719546	0			0.0547182	0			0.0079343	0			0.00176105	0			0.993622	1			0.0183648	0			0.859681	1
	0.0161085	0			0.653962	0			0.000656277	0			0.1744	0			0.00222859	0			0.990507	1			0.000226364	0			0.000931054	0			0.00090313	0			0.0621814	0
	0.0120967	0			0.0102063	0			0.0128032	0			0.024255	0			0.137677	0			0.977126	1			0.0528364	0			0.996913	1			0.00375956	0			0.0219699	0
	0.530723	1			0.0516891	0			0.0648857	0			0.326877	0			0.988385	1			0.0321901	0			0.00273195	0			0.021578	0			0.0188391	1			0.00554975	0
	0.0184972	1			0.0492716	0			0.0015124	0			0.16359	0			0.997925	1			0.0083957	0			0.0106719	0			0.591576	0			0.186169	1			0.0566862	0
	0.584254	1			0.00155087	0			0.00754005	0			0.846348	0			0.981286	1			0.96223	1			0.00309025	0			0.994858	1			0.0023872	0			0.00462705	0
	0.994927	1			0.877106	1			0.00440919	0			0.850613	1			0.0147339	0			0.322328	1			0.00527321	0			0.245985	0			0.664496	1			0.114059	0
	0.916539	1			0.00507665	0			0.000774698	0			0.996183	1			0.00626734	0			0.00505453	0			0.00154374	0			0.00465569	0			0.987502	1			0.0175384	0
	0.006402	0			0.00392081	0			0.00477195	0			0.839695	1			0.729869	1			0.985943	1			0.00432996	0			0.0121271	0			0.013941	0			0.0545682	0
	0.984487	1			0.00373861	0			0.00369287	0			0.880288	1			0.0359627	1			0.0103671	0			0.00192362	0			0.0136406	0			0.0126322	0			0.00897825	0
	0.999063	1			0.00569266	0			0.00167924	0			0.297982	1			0.0146414	0			0.00618082	0			0.00132295	0			0.109727	0			0.985295	1			0.10918	0
	0.0468041	1			0.005061	0			0.00741926	0			0.132303	0			0.228528	0			0.0026209	0			0.00270015	0			0.0271197	0			0.837654	0			0.00625227	0
	0.96297	1			0.00630958	1			0.0261998	0			0.00645943	1			0.987502	1			0.0110828	0			7.83134e-05	0			0.747288	0			0.0325519	0			0.0155733	0
	0.686257	0			0.00140984	1			0.0552661	0			0.540544	0			0.97386	1			0.0206591	0			0.0342787	0			0.0579953	0			0.526098	0			0.210223	0
	0.965641	1			0.0107742	0			0.0012248	0			0.98628	1			0.000690928	0			0.00185413	0			0.0283802	0			0.0248562	0			0.00568764	0			0.027697	0
	0.151086	1			0.359561	1			0.106133	1			0.508393	1			0.0471477	0			0.0311481	0			0.000651319	0			0.067434	0			0.984022	1			0.0160516	0
	0.942259	1			0.00522278	0			0.213542	1			0.998448	1			0.00847477	0			0.0122834	0			0.00240907	0			0.468496	0			0.00879475	0			0.018978	0
	0.797915	1			0.0018003	0			0.0184464	0			0.915893	1			0.0616951	0			0.0521572	1			0.0172655	0			0.979199	1			0.02517	0			0.00838935	0
	0.994985	1			0.00987941	0			0.0177478	0			0.243046	0			0.00113751	0			0.000685066	0			0.00211994	0			0.0114762	0			0.989498	1			0.0012907	0
	0.00961113	0			0.00212893	0			0.710221	1			0.917869	0			0.10898	0			0.00298778	0			0.0222377	0			0.00339478	0			0.996139	1			0.0374356	0
	0.990263	1			0.0124405	0			0.00154405	0			0.0159114	0			0.0126273	0			0.0114465	0			0.00384492	0			0.819062	1			0.853031	1			0.00116828	0
	0.997833	1			0.0036754	0			0.00365066	0			0.01987	0			0.0640422	0			0.0528097	0			0.00640373	0			0.00964414	0			0.780303	1			0.00259677	0
	0.00774974	0			0.0165546	0			0.320809	0			0.000807062	0			0.994805	1			0.00600441	0			0.0249783	0			0.986366	0			0.990887	1			0.885809	1
	0.881909	1			0.0041104	0			0.00343568	0			0.927446	0			0.976701	1			0.0390617	1			0.00345954	0			0.972842	1			0.89393	1			0.0281505	0
	0.995359	1			0.240588	0			0.970427	1			0.510658	0			0.0205723	0			0.00382256	0			0.00108327	0			0.27548	0			0.732715	0			0.0048385	0
	0.989936	1			0.948418	1			0.00958689	0			0.134814	1			0.00621309	0			0.0456389	0			0.0784125	0			0.666688	1			0.976247	1			0.000599056	0
	0.988796	1			0.00156325	0			0.0172938	0			0.0279766	0			0.480712	1			0.00228733	0			0.0606775	0			0.679516	1			0.0022932	0			0.00350702	0
	0.636749	0			0.00253929	1			0.00386893	0			0.00819361	0			0.0159276	0			0.00494295	0			0.00187567	0			0.912873	0			0.995536	1			0.0555137	0
	0.00132194	0			0.00944488	0			0.961822	1			0.826472	0			0.988399	1			0.130941	1			0.000725269	0			0.311595	0			0.333647	1			0.0368692	0
	0.995805	1			0.0260589	1			0.00227248	0			0.065443	1			0.980572	1			0.993764	1			0.000141472	0			0.175727	0			0.996332	1			0.05162	0
	0.231221	0			0.0641468	0			0.00302206	0			0.815217	1			0.0961383	0			0.00620901	0			0.00721295	0			0.0082221	0			0.0128287	0			0.936767	1
	0.0255722	0			0.00270799	0			0.000234658	0			0.130696	0			0.261308	1			0.005714	0			0.000761017	0			0.94368	1			0.00284459	0			0.0998715	0
	0.985261	1			0.0616562	1			0.535346	1			0.0706683	0			0.993892	1			0.0164532	0			0.000705808	0			0.0475464	0			0.187844	0			0.00538474	0
	0.108374	1			0.0119804	0			0.00268024	0			0.0327423	0			0.978562	1			0.00910973	0			0.00222118	0			0.851643	1			0.975448	1			0.0194596	0
	0.0113491	1			0.00395064	0			0.0182571	0			0.192481	1			0.996403	1			0.00470617	1			0.00491223	0			0.997955	1			0.00642055	0			0.0124612	0
	0.999352	1			0.00237938	0			0.0170922	0			0.0378758	1			0.429986	0			0.00369978	0			0.0009166	0			0.850065	1			0.00459443	0			0.113311	0
	0.0640429	1			0.00288858	0			0.00645897	0			0.393043	0			0.413433	1			0.0129323	0			0.00153263	0			0.938979	1			0.00458521	0			0.000861285	0
	0.153093	1			0.0131185	0			0.0136685	0			0.647521	1			0.815259	1			0.833872	1			0.0407845	0			0.00278749	0			0.0101801	0			0.0375906	0
	0.997293	1			0.0129279	0			0.0990406	0			0.506366	0			0.11511	0			0.00545186	1			0.00313093	0			0.056264	0			0.0527216	0			0.0443542	0
	0.992565	1			0.012844	0			0.00191215	0			0.943075	1			0.00222712	0			0.071989	0			0.00400887	0			0.889019	1			0.00865841	0			0.0110104	0
	0.0895384	1			0.00173919	0			0.00160604	0			0.0133408	0			0.177543	1			0.00341164	0			0.000118494	0			0.734921	1			0.054367	0			0.00235251	0
	0.0354353	1			0.0120565	0			0.0072706	0			0.975539	1			0.00506753	0			0.499775	1			0.0304219	0			0.969787	1			0.022174	0			0.0296999	0
	0.996476	1			0.0045366	0			0.0368381	0			0.996433	1			0.0540099	0			0.0231682	0			0.00357401	0			0.00308132	0			0.0492846	0			0.959494	1
	0.0028187	1			0.196879	0			0.00657442	1			0.240094	1			0.976537	1			0.945416	0			0.0143715	0			0.379621	0			0.953737	1			0.00336283	0
	0.00435938	0			0.0351108	0			0.00304356	0			0.916358	1			0.00319745	0			0.000268768	0			0.00147137	0			0.0164722	0			0.00135471	0			0.0296623	0
	0.406861	0			0.237987	0			0.0242606	0			0.936574	1			0.0545806	0			0.266468	1			0.00983006	0			0.0125588	0			0.0243702	1			0.00762432	0
	0.0239927	0			0.00907892	0			0.00190881	0			0.0163785	0			0.00883379	0			0.00457544	0			0.00426742	0			0.994336	1			0.0135394	0			0.00514488	0
	0.975903	1			0.00268167	0			0.0528263	1			0.311546	0			0.995362	1			0.0105841	0			0.00232433	0			0.174231	0			0.00561248	0			0.150535	0
	0.995112	1			0.0348994	0			0.00225531	0			0.795367	1			0.00687282	0			0.965954	1			0.00357731	0			0.0075018	0			0.00959127	0			0.00551757	0
	0.0386917	1			0.0384826	0			0.00372949	0			0.89417	1			0.0134753	0			0.815761	1			0.071022	1			0.0329933	0			0.0014216	0			0.104821	0
	0.0211907	0			0.0525286	0			0.00156452	0			0.0572991	0			0.512902	1			0.369179	0			0.00126892	0			0.410126	0			0.0256124	0			0.00191766	0
	0.956357	1			0.00328442	0			0.0174988	0			0.142285	0			0.937142	1			0.73465	1			0.0247757	0			0.00376392	0			0.00171977	0			0.0362112	0
	0.00981292	0			0.793161	1			0.00569433	0			0.668632	0			0.88774	1			0.0121757	0			0.0095005	0			0.0663552	0			0.0499471	0			0.00154051	0
	0.0693367	1			0.00829438	0			0.0252394	0			0.966679	1			0.0111687	1			0.0189307	0			0.00281587	0			0.0836489	0			0.985721	1			0.0595033	0
	0.00054744	0			0.0261096	0			0.00874372	0			0.022539	0			0.195038	0			0.980185	1			0.0192234	0			0.808673	1			0.0511106	0			0.525462	1
	0.993597	1			0.88497	1			0.021989	0			0.955786	1			0.00489193	0			0.00594588	0			0.00866201	0			0.0770253	0			0.589564	0			0.00579112	0
	0.0149691	0			0.00325292	0			0.0247368	0			0.906038	1			0.969223	1			0.0271822	0			0.0822502	0			0.000439182	0			0.0173071	0			0.0215158	0
	0.943794	1			0.145948	0			0.00133872	0			0.0487029	0			0.0281585	0			0.120684	0			0.0439555	0			0.00128646	0			0.00420311	0			0.00140984	1
	0.262974	1			0.98109	1			0.511801	0			0.0305717	0			0.994845	1			0.0344906	0			0.0116154	0			0.0140664	0			0.961192	1			0.061082	0
	0.0192626	0			0.0232028	0			0.00370085	0			0.888173	1			0.247908	0			0.340451	1			0.00856388	0			0.00275368	0			0.993914	1			0.0292887	0
	0.00571552	0			0.00252993	0			0.0741174	0			0.00118835	0			0.440057	1			0.0122965	0			0.00801201	0			0.00723098	0			0.0196793	0			0.937173	1
	0.905742	1			0.243346	0			0.00128418	0			0.020837	0			0.933621	1			0.02308	0			0.00642866	0			0.906955	1			0.977462	1			0.0378283	0
	0.903565	1			0.00291625	0			0.00834469	0			0.421315	0			0.507516	0			0.0669395	0			0.00202799	0			0.493643	0			0.00879276	0			0.036499	0
	0.929999	1			0.0449115	0			0.00353606	0			0.925612	1			0.0359199	0			0.0802444	0			0.000133842	0			0.791964	1			0.00134291	0			0.1295	0
	0.98161	1			0.028964	0			0.270051	0			0.994025	1			0.992965	1			0.525462	1			0.00576607	0			0.98628	1			0.00482489	0			0.0224038	0
	0.95625	1			0.0032922	0			0.00477894	0			0.0251631	1			0.241245	1			0.0330086	0			0.374969	0			0.00177485	0			0.0287499	0			0.00101891	0
	0.983785	1			0.00257282	0			0.00571849	0			0.170165	0			0.0091256	0			0.244469	0			0.00244626	0			0.00228514	0			0.020112	0			0.00849564	0
	0.852196	1			0.963527	1			0.260113	1			0.979305	1			0.998171	1			0.0142088	0			0.00482751	0			0.377824	0			0.00302792	0			0.00768472	0
	0.978645	1			0.661518	0			0.000212848	0			0.949653	1			0.990104	1			0.00175747	1			0.00586932	0			0.526242	1			0.850319	0			0.833872	1
	0.969401	1			0.00619595	0			0.394813	1			0.888377	1			0.860197	1			0.0267109	0			0.2353	0			0.000493241	0			0.0109501	0			0.0282599	0
	0.00277525	0			0.00860067	0			0.000370541	0			0.178107	1			0.00556123	0			0.00314766	0			0.00441133	0			0.000570685	0			0.0448664	0			0.072991	0
	0.888094	1			0.0120267	0			0.00417045	0			0.819062	1			0.00324939	0			0.0588768	0			0.000600114	0			0.872544	1			0.223533	0			0.90298	1
	0.457195	1			0.000905991	0			0.00063476	0			0.0332484	0			0.991142	1			0.945061	1			0.00261247	0			0.0508999	0			0.729869	1			0.0254861	0
	0.820055	1			0.0258989	0			0.000516326	0			0.0531303	0			0.884646	1			0.0454591	0			0.00268255	0			0.26784	0			0.15551	0			0.948418	1
	0.97508	1			0.00188343	0			0.00515658	0			0.946239	1			0.982898	1			0.00470455	0			0.00170594	0			0.559652	0			0.627256	1			0.0158297	0
	0.0619123	1			0.0820419	0			0.00289472	0			0.0375921	0			0.981321	1			0.974082	1			0.00661634	0			0.00138417	0			0.0981381	0			0.0270562	0
	0.0414515	0			0.0624567	0			0.00337493	0			0.920623	1			0.0111957	0			0.0208486	0			0.0244057	0			0.0175966	0			0.835307	1			0.00883976	0
	0.0296165	0			0.0117014	0			0.907405	1			0.992265	1			0.910958	1			0.987655	1			0.0036013	0			0.436812	0			0.830196	0			0.0121461	0
	0.96188	1			0.00220077	0			0.00570916	0			0.00960079	0			0.086503	0			0.00930595	0			0.00461638	0			0.602608	0			0.0630941	0			0.00597715	0
	0.971754	1			0.0029175	0			0.0165054	0			0.734921	1			0.944496	1			0.00262095	0			0.00191824	0			0.00439006	0			0.0910601	0			0.0117329	0
	0.238241	1			0.00316569	0			0.234144	1			0.197147	0			0.0190811	1			0.926991	1			0.0036037	0			0.00485498	0			0.0197971	0			0.0204224	0
	0.933459	1			0.00370303	0			0.00463217	0			0.851643	1			0.974243	1			0.907726	1			0.00190026	0			0.0161365	0			0.00218424	0			0.0516151	0
	0.890198	1			0.0356721	0			0.0410431	0			0.912579	0			0.987593	1			0.936767	1			0.00347577	0			0.187312	0			0.0800176	0			0.0153063	0
	0.0665725	1			0.0173444	0			0.00547499	0			0.0382827	0			0.986178	1			0.981181	1			0.0122752	0			0.0729261	0			0.0221192	0			0.00229307	0
	0.534524	1			0.0037339	0			0.000358909	0			0.568208	1			0.0181203	0			0.0388258	0			0.00373302	0			0.56596	1			0.983152	1			0.00885411	0
	0.182846	0			0.00470737	0			0.0099448	0			0.848083	1			0.987015	1			0.885809	1			0.00259009	0			0.240631	1			0.00227618	0			0.0253251	0
	0.0433955	0			0.00613755	0			0.000500441	0			0.996042	1			0.00196963	0			0.00113523	0			0.0284657	0			0.01288	0			0.996279	1			0.00270221	0
	0.109313	0			0.0118991	0			0.0284899	0			0.000205874	0			0.00756983	0			0.00691363	0			0.0266701	0			0.00533918	0			0.00178871	0			0.240647	0
	0.992954	1			0.00333509	0			0.003203	0			0.889389	0			0.861762	1			0.00506401	0			0.000634733	0			0.839695	1			0.932688	1			0.0174559	0
	0.0124961	0			0.933042	1			0.0324834	0			0.017664	0			0.00860882	0			0.961279	1			0.0114836	0			0.00590435	0			0.434465	0			0.0134816	0
	0.856472	1			0.992705	1			0.761083	1			0.0674584	0			0.0313218	0			0.00378418	0			0.00397173	0			0.0189842	0			0.00293151	0			0.0197309	0
	0.981597	1			0.0570123	0			0.0234898	0			0.00230974	0			0.00255671	0			0.434869	1			0.278417	0			0.420768	0			0.120811	0			0.962978	1
	0.959521	1			0.799415	1			0.00871311	0			0.992741	1			0.00268657	0			0.990834	1			0.000187731	0			0.431279	0			0.0112499	0			0.24109	1
	0.416909	1			0.010411	0			0.00364581	0			0.923998	1			0.0891347	1			0.00125822	0			0.00678483	0			0.0012641	0			0.994212	1			0.707674	0
	0.870619	1			0.0310443	0			0.248252	1			0.204038	0			0.983632	1			0.33069	0			0.00070064	0			0.00887196	0			0.9188	1			0.00583968	0
	0.693594	1			0.00575269	0			0.17766	1			0.902993	1			0.998	1			0.00645089	0			0.000147701	0			0.0472521	0			0.0105059	0			0.00689287	0
	0.175806	1			0.0173604	0			0.00709545	0			0.526242	1			0.996839	1			0.0054338	0			0.0350758	0			0.0521223	0			0.0022292	0			0.0101005	0
	0.00471188	0			0.000686492	0			0.00237292	0							0.788174	1			0.0045218	0			0.00417041	0			0.00505981	0			0.88899	1			0.00730723	0
	0.878309	1			0.0142801	1			0.0144672	0							0.916243	1			0.0139759	0			0.00942189	0			0.998054	1			0.0230341	0			0.060458	0
	0.00655437	0			0.0058247	0			0.996488	1							0.988496	1			0.00250888	0			0.000657484	0			0.349862	0			0.665891	1			0.00130725	0
	0.00868405	0			0.0154332	0			0.138285	0							0.947904	1			0.0111275	0			0.00142488	0			0.971463	1			0.0215123	0			0.0312129	0
	0.0464077	0			0.0179844	0			0.000181189	1							0.00720421	0			0.00319383	0			0.00270167	0			0.99854	1			0.22129	1			0.0187801	0
	0.235623	1			0.0229625	0			0.000949174	0							0.0439334	0			0.0118815	0			0.005114	0			0.130451	0			0.0965764	0			0.0176041	0
	0.0171877	0			0.00100914	0			0.00340649	0							0.0472004	0			0.0164706	0			0.000192791	0			0.0711982	0			0.00837474	0			0.00444929	0
	0.132791	1			0.446623	0			0.747117	1							0.986247	1			0.04955	0			0.00168689	0			0.0101824	0			0.0811143	0			0.0034925	0
	0.985542	1			0.00946796	0			0.00272568	0							0.990386	1			0.120177	0			0.0026949	0			0.89417	1			0.992755	1			0.199644	0
	0.496418	1			0.0256638	0			0.922058	0							0.495148	1			0.0224418	0			0.013773	0			0.0257565	0			0.160881	0			0.00594333	0
	0.927901	1			0.00719358	0			0.00178331	0							0.010173	0			0.98255	1			0.0155525	0			0.0191851	0			0.0485059	0			0.00295365	0
	0.995826	1			0.00253905	0			0.00877224	0							0.00727495	0			0.0301645	0			0.00137818	0			0.00317064	0			0.0190901	0			0.00543423	0
	0.989276	1			0.135334	0			0.003049	0							0.00675221	0			0.784514	1			0.000472695	0			0.996433	1			0.00303745	0			0.00749702	0
	0.454397	1			0.0202187	0			0.974063	1							0.708815	1			0.0141032	0			0.0082916	0			0.00266945	0			0.0131198	0			0.0419639	0
	0.00419534	0			0.0199932	0			0.0467446	0							0.0113685	0			0.0704352	0			0.00869304	0			0.154327	0			0.987155	1			0.0377016	0
	0.994644	1			0.00934696	0			0.0694848	0							0.991406	1			0.602994	0			0.000730902	0			0.943075	1			0.0214363	0			0.0110382	0
	0.923239	1			0.00366564	0			0.0636544	0							0.805559	1			0.872686	1			0.00167216	0			0.00333357	0			0.0390426	1			0.00126989	0
	0.0217866	0			0.00919861	0			0.00807548	0							0.0244811	0			0.00259831	0			0.973553	1			0.0256162	0			0.0267631	0			0.00481145	0
	0.760076	1			0.0586767	0			0.00210586	0							0.0159417	0			0.00906751	0			0.0112307	0			0.00594968	0			0.0200837	0			0.901463	1
	0.989236	1			0.0369544	0			0.00569144	0							0.691533	1			0.989693	1			0.0164397	0			0.0325554	0			0.00460696	0			0.0389223	0
	0.0237326	0			0.00542799	0			0.000578567	0							0.956551	1			0.0177187	0			0.008385	0			0.0106394	0			0.0765552	0			0.00252578	0
	0.980262	1			0.00154707	0			0.0145691	0							0.00774868	0			0.00406908	0			0.00379658	0			0.00494518	0			0.0108034	0			0.0101206	0
	0.0136453	0			0.0174272	0			0.00499237	0							0.987778	1			0.00439715	0			0.00140992	0			0.0236699	0			0.984112	1			0.00670761	0
	0.00131972	0			0.0177914	0			0.998491	1							0.176127	1			0.980439	1			0.00409809	0			0.647521	1			0.0295457	0			0.00388369	0
	0.0677486	0			0.0716943	1			0.0190429	0							0.000314385	0			0.0237281	0			0.00327432	0			0.0378758	1			0.0492117	0			0.00708738	0
	0.00532141	0			0.0120621	0			0.00260568	0							0.981717	1			0.00781794	0			0.00452495	0			0.00574815	0			0.932312	1			0.0143602	0
	0.116064	1			0.00286415	0			0.871066	1							0.00332952	0			0.941124	1			0.000754474	0			0.0022825	0			0.0574327	0			0.00924472	0
	0.819469	1			0.00495592	0			0.00230826	0							0.00134125	0			0.165291	0			0.00356845	0			0.00065881	0			0.00709836	0			0.00770241	0
	0.0856571	1			0.0278604	0			0.0194795	0							0.0823194	0			0.00358765	0			0.00382426	0			0.00172517	0			0.720716	0			0.0109195	0
	0.997506	1			0.00161069	0			0.00463624	0							0.978405	1			0.00249359	0			0.00431285	0			0.925612	1			0.00510794	0			0.0152448	0
	0.992747	1			0.543062	0			0.0229703	0							0.10367	1			0.0147424	0			0.0269132	0			0.538898	0			0.0509459	0			0.135583	0
	0.000927933	0			0.00817356	0			0.0255357	0							0.0467199	0			0.00297615	0			0.0031532	0			0.0164568	0			0.962914	1			0.235282	0
	0.992584	1			0.00671186	0			0.00300505	0							0.483755	1			0.0893683	0			0.00745434	0			0.560005	0			0.214418	0			0.00119191	0
	0.00384323	0			0.000786508	0			0.000234485	0							0.989189	1			0.0172691	0			0.00268671	0			0.00222129	0			0.0929541	1			0.0467737	0
	0.494442	1			0.0051551	0			0.00516834	0							0.951051	1			0.948418	1			0.00243302	0			0.972428	1			0.0258361	0			0.00586772	0
	0.0134276	0			0.995996	1			0.0294163	0							0.988866	1			0.0150067	0			0.000706892	0			0.00650701	0			0.00521743	0			0.00228171	0
	0.0212442	0			0.0478978	0			0.000801295	0							0.0165191	0			0.993403	1			0.00037013	0			0.00981863	0			0.996987	1			0.0169039	0
	0.994327	1			0.0184998	0			0.000536531	0							0.00854476	0			0.00684223	0			0.000212848	0			0.00135546	0			0.00502875	0			0.00868078	0
	0.0104426	0			0.00164515	0			0.989077	1							0.0400583	1			0.98109	1			0.0171256	0			0.257791	0			0.797759	1			0.00983778	0
	0.951714	1			0.00178158	0			0.184452	1							0.00714594	0			0.00314264	0			0.000440959	0			0.966679	1			0.706064	1			0.0833571	0
	0.986227	1			0.0206861	1			0.154119	0							0.038555	0			0.97486	1			0.000598103	0			0.0123271	0			0.815259	1			0.0595729	0
	0.983928	1			0.00155523	0			0.00154391	0							0.00450051	0			0.00163508	0			0.00734743	0			0.00168702	0			0.0102268	0			0.0289648	1
	0.992618	1			0.24109	1			0.0266118	0							0.0298633	0			0.838604	1			0.0101995	0			0.578619	0			0.00530816	0			0.00378273	0
	0.505308	0			0.0144451	1			0.00412872	0							0.958812	1			0.0285057	0			0.971615	1			0.00878382	0			0.978619	1			0.0126676	0
	0.98606	1			0.859681	1			0.0159559	0							0.00798194	0			0.0280403	0			0.0209779	0			0.98761	1			0.00694048	0			0.00188747	0
	0.812665	1			0.0145936	0			0.012138	0							0.92431	1			0.799415	1			0.0720216	0			0.888377	1			0.813103	0			0.00486405	0
	0.736303	1			0.0207662	0			0.00643912	0							0.496158	1			0.00918403	0			0.000671923	0			0.00314778	0			0.0176844	0			0.0206001	0
	0.0189805	0			0.00829416	0			0.00396993	0							0.986469	1			0.0116749	0			0.00409275	0			0.0500659	0			0.0102313	0			0.741477	1
	0.932575	1			0.0189767	0			0.000267129	0							0.0241289	0			0.00798982	0			0.000346184	0			0.21152	1			0.0362073	0			0.000927448	0
	0.0251389	0			0.00334467	0			0.0271717	0							0.0238888	0			0.0181674	0			0.0184125	0			0.00758642	0			0.51214	1			0.084094	0
	0.00282228	0			0.00328127	0			0.0709419	1							0.0646832	0			0.0208212	0			0.0446331	0			0.0601658	0			0.035121	0			0.0106839	0
	0.00288735	1			0.0071272	0			0.000466777	0							0.994212	1			0.0142801	1			0.00564611	0			0.378668	0			0.000695773	0			0.00269476	0
	0.998001	1			0.0041352	0			0.00250025	0							0.9188	1			0.574643	0			0.0007004	0			0.986105	1			0.013498	0			0.0040603	0
	0.132233	1			0.00524532	0			0.00331074	0							0.905677	1			0.0393234	0			0.0266642	0			0.244696	0			0.00341232	0			0.000841181	0
	0.0172503	0			0.0798655	0			0.00132751	0							0.22129	1			0.014111	0			0.00792036	0			0.720259	0			0.000504184	0			0.0158019	0
	0.992996	1			0.0969329	0			0.00153637	0							0.983152	1			0.00140984	1			0.000930507	0			0.414105	0			0.00338221	0			0.0806358	0
	0.958544	1			0.00183276	0			0.00239297	0							0.0185634	0			0.0464599	0			0.00400926	0			0.000544161	0			0.895258	1			0.0600924	0
	0.994127	1			0.0114773	0			0.00672225	0							0.932688	1			0.00722983	0			0.0509584	0			0.58399	0			0.984844	1			0.0161845	0
	0.626029	1			0.00356653	0			0.686621	1							0.0215192	0			0.992705	1			0.00641951	0			0.338606	0			0.0438589	0			0.989693	1
	0.993417	1			0.00540316	0			0.00221145	0							0.0517752	0			0.0286966	0			0.020272	0			0.0125461	0			0.0436406	0			0.0081113	0
	0.149759	0			0.885809	1			0.00514881	0							0.146506	0			0.00119252	0			0.00108009	0			0.0167414	0			0.995814	1			0.0452138	0
	0.0192986	0			0.0135179	0			0.0870155	0							0.863751	1			0.0260589	1			0.000797201	0			0.029454	0			0.00647196	0			0.00315689	0
	0.996675	1			0.0065693	0			0.00670487	0							0.996279	1			0.0022814	0			0.0654454	0			0.17752	0			0.996331	1			0.0042715	0
	0.984867	1			0.959494	1			0.00656087	0							0.987155	1			0.0252003	0			0.00760201	0			0.00241038	0			0.233234	1			0.00151862	0
	0.971215	1			0.0440249	0			0.0725424	0							0.0390426	1			0.0217152	0			0.00343783	0			0.0352167	0			0.0193275	0			0.114112	0
	0.984243	1			0.00632571	0			0.030921	0							0.00716335	0			0.00926515	0			0.0014562	0			0.855068	1			0.95965	1			0.039641	0
	0.0821921	1			0.00392054	0			0.00224835	0							0.00141533	0			0.0387585	0			0.00883493	0			0.946239	1			0.0896836	0			0.000797874	0
	0.909799	1			0.00439977	0			0.00225781	0							0.975163	1			0.0356583	0			0.0143247	0			0.178107	1			0.919242	1			0.004316	0
	0.001713	0			0.0084828	0			0.0456018	0							0.126608	0			0.00180379	0			0.178996	1			0.446101	0			0.023372	0			0.0015763	0
	0.657423	1			0.0329219	0			0.415712	0							0.0423854	0			0.00200533	0			0.00430417	0			0.992265	1			0.971463	1			0.02332	0
	0.00960065	0			0.369779	0											0.0682734	0			0.0302975	0			0.00244194	0			0.920623	1			0.0066774	0			0.0124274	0
	0.00939738	0			0.0103879	0											0.992755	1			0.776713	1			0.00648235	0			0.260047	0			0.167581	0			0.0284567	0
	0.0757645	0			0.00289735	0											0.0055671	0			0.00868488	0			0.00523203	0			0.00169466	0			0.023726	0			0.0531793	0
	0.00471269	1			0.0126296	0											0.000709772	0			0.0103942	0			6.33895e-05	0			0.861911	1			0.00460494	0			0.0111708	0
	0.00792409	0			0.0012767	0											0.0243022	0			0.00614354	0			0.00124781	0			0.023123	0			0.111586	1			0.0106841	0
	0.00351477	0			0.00442046	0											0.0305689	0			0.934683	1			0.00137821	0			0.892309	0			0.298822	0			0.0155411	0
	0.0190703	1			0.00469168	0											0.0331873	0			0.00256294	0			0.00703813	0			0.00294708	0			0.416765	0			0.00322147	0
	0.99624	1			0.00261909	0											0.996987	1			0.967617	1			0.0415433	0			0.568208	1			0.00549677	0			0.0230601	1
	0.0176459	0			0.060458	0											0.797759	1			0.00106009	0			0.031349	0			0.996042	1			0.998579	1			0.0405009	0
	0.945901	1			0.00350472	0											0.706064	1			0.0253599	0			0.00222263	0			0.848083	1			0.0516285	0			0.0286308	0
	0.903295	1			0.0403487	0											0.0407688	0			0.00877909	0			0.00187554	0			0.0015294	0			0.357728	0			0.0091429	0
	0.147069	0			0.596886	0											0.932312	1			0.00404796	0			0.00526019	0			0.00369048	0			0.00400513	0			0.00509802	0
	0.985167	1			0.937173	1											0.00307672	0			0.00134055	0			0.0130669	0			0.953345	0			0.00657001	0			0.519367	1
	0.00288272	0			0.0212252	0											0.0929542	1			0.991412	1			0.00106363	0			0.00168852	0			0.928178	1			0.00172821	0
	0.00741111	0			0.000671864	0											0.962914	1			0.033095	1			0.0113686	0			0.00540626	0			0.97988	1			0.0344138	0
	0.994461	1			0.0711026	0											0.0201859	0			0.0219909	1			0.0013493	0			0.292718	1			0.00373902	0			0.00512317	0
	0.0202835	0			0.90298	1											0.0343671	0			0.770054	0			0.00151238	0			0.00256559	0			0.00699873	0			0.0204204	0
	0.962376	1			0.00596678	0											0.00409851	0			0.519367	1			0.00496045	0			0.0261573	0			0.0107631	1			0.00360107	0
	0.675997	1			0.00306416	0											0.990536	1			0.953446	1			0.00427148	0			0.000726223	0			0.00112587	0			0.0113752	0
	0.668345	1			0.0503195	0											0.51214	1			0.00817235	0			0.0130798	0			0.968984	1			0.119187	0			0.00839565	0
	0.995431	1			0.00520356	0											0.99253	1			0.00483678	0			0.000931501	0			0.0124108	0			0.977396	1			0.0819856	0
	0.601132	1			0.0188932	0											0.0142383	0			0.00499722	0			0.00340307	0			0.991743	1			0.0158427	0			0.0155832	0
	0.849887	1			0.00367203	0											0.00291627	0			0.824314	1			0.00457665	0			0.729925	0			0.197866	0			0.0435815	0
	0.935074	1			0.00349828	0											0.93621	1			0.0467984	0			0.0656961	0			0.113948	0			0.0445021	0			0.961279	1
	0.976626	1			0.00154474	0											0.978619	1			0.0249093	0			0.410021	0			0.418548	1			0.00604304	0			0.00632621	0
	0.970606	1			0.408929	0											0.00166291	0			0.000871125	0			0.00932991	0			0.0785604	0			0.0602452	0			0.107752	0
	0.984112	1			0.000429094	0											0.990508	1			0.992839	1			0.00360205	0			0.0246578	0			0.911635	1			0.0109962	0
	0.998002	1			0.00193469	0											0.0152917	0			0.00434758	0			0.00103101	0			0.001124	0			0.961218	1			0.00294386	0
	0.74873	1			0.0104326	0											0.0158801	0			0.0509217	0			0.00108646	0			0.508803	1			0.00854856	0			0.00234413	0
	0.0379221	0			0.0097869	0											0.0020856	0			0.00063187	0			0.0156324	0			0.00151017	0			0.166301	0			0.00626947	1
	0.0110874	1			0.0268136	0											0.0109464	0			0.0670815	0			0.00472267	0			0.00365123	0			0.999047	1			0.0211222	0
	0.977451	1			0.152683	0											0.00578299	0			0.0446619	0			0.00568039	0			0.0245872	0			0.0310261	0			0.00391903	0
	0.0294839	0			0.962978	1											0.0143296	0			0.0044204	0			0.00118423	0			0.998448	1			0.0597987	0			0.0272688	0
	0.286774	1			0.0585788	0											0.985295	1			0.957751	1			0.0471837	0			0.297982	1			0.000779259	0			0.00819129	0
	0.0387421	0			0.0151215	1											0.975448	1			0.275486	1			0.00229783	0			0.0562971	0			0.0380797	0			0.0283294	0
	0.0159452	0			0.00520252	0											0.00459441	0			0.57831	0			0.0193472	0			0.880288	1			0.0045954	0			0.0231671	0
	0.994044	1			0.00725448	0											0.0100937	0			0.0140589	0			0.00219551	0			0.10258	0			0.116436	0			0.0140541	0
	0.981609	1			0.00152007	0											0.953737	1			0.00399041	0			0.00425333	0			0.0154456	0			0.00577921	0			0.183582	0
	0.980037	1			0.031027	0											0.010651	0			0.00100297	0			0.00237824	0			0.923997	1			0.0141945	0			0.00272653	0
	0.918118	1			0.0141665	0											0.0105868	0			0.666087	1			0.0518459	0			0.029398	0			0.597024	0			0.00117196	0
	0.996824	1			0.0286135	0											0.990887	1			0.00304103	0			0.0179826	0			0.902993	1			0.993704	1			0.0214513	0
	0.691976	1			0.0140866	0											0.0125068	0			0.000844488	0			0.00506041	1			0.996183	1			0.863703	1			0.00491722	0
	0.988813	1			0.0126214	0											0.780303	1			0.90298	1			0.998627	1			0.0155803	0			0.0441846	0			0.00487317	0
	0.111586	1			0.00723519	0											0.89393	1			0.00589475	0			0.0180199	0			0.992741	1			0.00347269	0			0.011645	0
	0.0220499	0			0.00127864	0											0.976247	1			0.00221051	0			0.0164105	0			0.015285	0			0.0267351	0			0.00755526	0
	0.656449	0			0.000838697	0											0.0126737	0			0.0179832	0			0.00208479	0							0.954794	1			0.0242722	0
	0.994556	1			0.00329905	0											0.853031	1			0.000521228	0			0.00111812	0							0.0408948	0			0.00129274	0
	0.73176	1			0.0936507	0											0.00894926	0			0.0028294	0			0.0178069	0							0.903032	1			0.158073	0
	0.993907	1			0.00229973	0											0.996332	1			0.959494	1			0.000756901	0							0.00791639	0			0.0702667	0
	0.967109	1			0.0115201	0											0.0128287	0			0.00308791	0			0.00327674	0							0.00818425	0			0.00209056	0
	0.0114699	0			0.0218029	0											0.148657	0			0.0126296	0			0.00311792	1							0.973914	1			0.0205984	0
	0.279898	1			0.0431661	1											0.995536	1			0.00215883	0			0.00238646	0							0.119388	0			0.00425589	0
	0.966365	1			0.0186877	0											0.333647	1			0.00295795	0			0.0209343	0							0.00110197	0			0.962229	1
	0.0734701	0			0.928194	0											0.0125583	0			0.00591859	0			0.00806141	0							0.00090614	0			0.0602472	0
	0.552934	1			0.0184142	0											0.589564	0			0.00970396	0			0.00447078	0							0.0151339	0			0.035089	0
	0.0525079	0			0.00332502	0											0.9683	1			0.793161	1			0.0356378	0							0.0144403	0			0.969637	1
	0.958724	1			0.00594819	0											0.145823	0			0.00708687	0			0.0643311	0							0.00557372	0			0.0521572	1
	0.812455	1			0.0434772	0											0.961192	1			0.00408831	0			0.00162086	0							0.00495622	0			0.00107714	0
	0.991567	1			0.00954807	0											0.0377636	0			0.00558892	0			0.00276069	0							0.524028	1			0.00305909	0
	0.678793	1			0.00520202	0											0.977462	1			0.00514075	0			8.40406e-05	0							0.0101024	0			0.0155534	0
	0.997139	1			0.00400732	0											0.0825223	0			0.00630958	1			0.0247544	0							0.00169966	0			0.00265202	0
	0.0349919	1			0.761152	0											0.0720163	1			0.000342846	0			0.00521135	0							0.942339	1			0.00148506	0
	0.944745	1			0.0208522	0											0.968594	1			0.00440718	0			0.00480813	0							0.0281846	0			0.00461145	0
	0.0231405	0			0.0456072	0											0.757078	0			0.88497	1			0.000552237	0							0.0148639	0			0.00144801	0
	0.938599	1			0.317387	0											0.00699756	0			0.0036004	0			0.00106037	0							0.160053	0			0.0145399	0
	0.472437	1			0.119631	0											0.835306	1			0.00115714	0			0.0072468	0							0.0274144	0			0.00949238	0
	0.00403913	0			0.312301	0											0.95772	1			0.00803785	0			0.0334693	0							0.998209	1			0.0509217	0
	0.0745082	1			0.0349343	0											0.224412	0			0.00384705	0			0.00611979	0							0.000912146	0			0.00352304	0
	0.865967	1			0.00470611	1											0.97182	1			0.00122428	0			0.00421894	0							0.00579578	0			0.0704649	0
	0.989127	1			0.00248797	0											0.987952	1			0.929834	1			0.000235075	0							0.552934	1			0.00132467	0
	0.0286091	1			0.00713961	0											0.0275323	0			0.00481474	0			0.00126714	0							0.000992175	0			0.00470617	1
	0.973973	1			0.00114559	0											0.000668436	0			0.163097	0			0.00305983	0							0.0188219	0			0.0246288	0
	0.992483	1			0.962229	1											0.963648	1			0.00975513	0			0.000327805	0							0.979499	1			0.00387749	0
	0.998095	1			0.0121572	0											0.0343519	0			0.0536103	0			0.00139108	0							0.0263442	0			0.934683	1
	0.944784	1			0.00147953	0											0.0500019	0			0.0150698	0			0.000740454	0							0.0125815	0			0.00512133	0
	0.0125522	0			0.815761	1											0.967079	1			0.92919	1			0.0114759	0							0.880593	0			0.0151904	0
	0.995334	1			0.967617	1											0.14986	1			0.0233648	0			0.0164607	0							0.00705692	0			0.00282232	0
	0.0844014	0			0.00910705	0											0.992282	1			0.0435322	0			0.000994086	0							0.92572	1			0.0868706	0
	0.989926	1			0.00606204	0											0.0164346	0			0.00491335	1			0.55137	0							0.0507178	1			0.158629	0
	0.99868	1			0.000613646	0											0.99836	1			0.00334525	1			0.0170878	0							0.00144733	0			0.012904	0
	0.977763	1			0.000918765	0											0.0290969	0			0.00719425	0			0.000755846	0							0.973348	1			0.0116633	0
	0.95985	1			0.00241786	0											0.983228	1			0.000603431	0			0.54284	0							0.246623	1			0.0586738	0
	0.0037761	0			0.0483954	0											0.66275	0			0.00582582	0			0.00557011	0							0.273189	0			0.891753	1
	0.95486	1			0.00150725	0											0.0219712	0			0.00651067	0			0.0125629	0							0.00248289	0			0.041419	0
	0.990251	1			0.00709552	0											0.00661634	0			0.0123908	0			0.00102603	0							0.00969362	0			0.00114638	0
	0.945781	0			0.525462	1											0.000595748	0			0.00139672	0			0.00173547	0							0.00418372	0			0.916185	1
	0.00954206	0			0.0249356	0											0.00406605	0			0.00533944	0			0.00138628	0							0.955824	1			0.0188554	0
	0.977876	1			0.00199118	0											0.00233786	0			0.0130998	0			0.00488177	0							0.00453568	0			0.0106276	0
	0.614657	1			0.00350305	0											0.969769	1			0.00697599	0			0.00153719	0							0.000499278	0			0.00636667	0
	0.0110679	0			0.00329706	0											0.0275914	0			0.00211513	0			0.0289537	0							0.762989	1			0.00267826	0
	0.132052	0			0.00557807	0											0.958284	1			0.0420377	0			0.011216	0							0.976696	1			0.907726	1
	0.0440795	0			0.992839	1											0.0134476	0			0.758554	1			0.247059	0							0.0585551	0			0.0260664	0
	0.846798	0			0.00175744	1											0.761586	1			0.0230601	1			0.0109255	0							0.431021	1			0.0419895	0
	0.00592393	0			0.0465229	0											0.0239879	0			0.0232372	0			0.00663757	0							0.0392136	0			0.0349196	0
	0.993141	1			0.0127443	0											0.00486144	0			0.00451452	0			0.0569895	0							0.994872	1			0.0180484	0
	0.881596	1			0.0591341	0											0.0243496	1			0.011772	0			0.00758042	0							0.0123111	0			0.0048815	0
	0.993872	1			0.00155953	0											0.00590507	0			0.00596076	0			0.00113136	0							0.0160662	0			0.00672374	0
	0.847188	1			0.322328	1											0.942259	1			0.00157815	0			0.00128448	0							0.0121995	0			0.0120618	0
	0.00123018	0			0.922538	0											0.0134258	0			0.0626107	0			0.00205073	0							0.0118097	0			0.815761	1
	0.98003	1			0.000219971	0											0.147429	1			0.199327	0			0.000891182	0							0.905122	1			0.967617	1
	0.657976	1			0.00878324	0											0.996996	1			0.891753	1			0.00440919	0							0.979323	1			0.0116623	0
	0.0112372	0			0.0399158	0											0.0492359	0			0.00199565	0			0.0114811	0							0.0139205	0			0.0537026	0
	0.966866	1			0.00705203	0											0.989725	1			0.0175599	0			0.000437498	0							0.923031	1			0.654086	0
	0.997875	1			0.901463	1											0.00318879	0			0.046789	0			0.0478455	0							0.0676551	0			0.00412946	0
	0.973935	1			0.00617474	0											0.0050456	0			0.121533	0			0.054739	0							0.980368	1			0.00384243	0
	0.0142999	1			0.00327426	0											0.0566673	0			0.00289208	0			0.907405	1							0.966438	1			0.0018172	0
	0.0277051	1			0.833872	1											0.0159697	0			0.00160561	0			0.0117238	0							0.00769234	0			0.00296772	0
	0.988135	1			0.00348086	0											0.988073	1			0.00185144	0			0.00558458	0							0.0148176	0			0.00150139	0
	0.894072	1			0.00550026	0											0.993314	1			0.993467	1			0.00319311	0							0.0485467	0			0.00185692	0
	0.976093	1			0.00412321	0											0.0108786	0			0.22728	0			0.00506229	0							0.989094	1			0.00266031	0
	0.584491	1			0.000644314	0											0.0601407	0			0.00952533	0			0.00953969	0							0.00339442	0			0.993467	1
	0.512005	1			0.0289648	1											0.00778656	0			0.940099	1			0.00690382	0							0.00959253	0			0.0997422	0
	0.863951	1			0.741477	1											0.00403982	0			0.0121413	0			9.84004e-05	0							0.0438984	0			0.00610381	0
	0.0349262	1			0.019426	0											0.0128171	0			0.00476353	0			0.00166729	0							0.0502973	0			0.0181971	0
	0.0102122	0			0.000185356	0											0.0181907	0			0.0631995	0			0.0047971	0							0.0175509	0			0.00194424	0
	0.998805	1			0.989693	1											0.937368	1			0.145829	1			0.00944045	0							0.0227407	0			0.00265896	0
	0.0190872	0			0.00264594	0											0.0356841	0			0.0373037	0			0.83105	1							0.00404176	0			0.794229	1
	0.995964	1			0.0623267	0											0.0283812	0			0.00811979	0			0.000153869	0							0.0129723	0			0.00972679	0
	0.993888	1			0.00184834	0											0.012258	0			0.963527	1			0.00168483	0							0.0558361	0			0.0163978	0
	0.851964	1			0.000678547	0											0.874405	1			0.359561	1			0.037785	0							0.994957	1			0.0108022	0
	0.980567	1			0.00470454	0											0.00975192	0			0.0097836	0			0.000409096	0							0.477084	1			0.0117816	0
	0.994026	1			0.0226386	0											0.00301567	0			0.0164159	0			0.00185063	0							0.00368124	0			0.00207289	0
	0.341306	1			0.0111101	0											0.785162	1			0.0144451	1			0.0389933	0							0.408032	1			0.00771174	0
	0.977122	1			0.0581247	0											0.996042	1			0.00351202	0			0.009543	0							0.992211	1			0.0123062	0
	0.977004	1			0.0230601	1											0.0554205	0			0.0716943	1			0.0532975	0							0.0477194	0			0.015519	0
	0.0515596	0			0.519367	1											0.0270939	0			0.0078647	0			0.102564	0							0.0215952	0			0.00496674	0
	0.0516962	0			0.00626949	1											0.0194742	0			0.0192235	0			0.00181317	0							0.00116244	0			0.00445524	0
	0.963397	1			0.017126	0											0.942597	1			0.878425	0			0.0115237	0							0.975894	1			0.000439063	0
	0.992736	1			0.00534931	0											0.923381	1			0.0335539	0			0.00152282	0							0.00065285	0			0.00518314	0
	0.0326675	0			0.00716321	0											0.0212807	0			0.0154561	0			0.0011555	0							0.0166602	0			0.00713197	0
	0.931916	1			0.00181073	0											0.00950617	0			0.0664127	0			0.00486219	0							0.0239651	0			0.0286808	0
	0.994698	1			0.969637	1											0.0186123	0			0.00182661	0			0.00274381	0							0.0492946	0			0.00269991	0
	0.0200707	0			0.0521571	1											0.85822	1			0.0151215	1			0.00722999	0							0.00383171	0			0.00364116	0
	0.0119185	0			0.0642112	0											0.0138681	0			0.0014506	0			0.00200044	0							0.994805	1			0.0264076	0
	0.887195	1			0.00110492	0											0.990453	1			0.0121519	0			0.00215152	0							0.976701	1			0.00360906	0
	0.0144321	0			0.0049133	1											0.990459	1			0.00465941	0			0.0155783	0							0.0144423	0			0.00300562	0
	0.997979	1			0.00305349	0											0.930459	1			0.969637	1			0.0131523	0							0.988399	1			0.00277099	0
	0.502476	1			0.97486	1											0.0510941	0			0.00539298	0			0.00114646	0							0.945092	1			0.00340343	0
	0.974171	1			0.00445884	0											0.00366388	0			0.000924945	0			0.00757545	0							0.480712	1			0.00289406	0
	0.983828	1			0.0145281	0											0.0150619	0			0.065092	0			0.0197183	0							0.995329	1			0.00144788	0
	0.975489	1			0.00398645	0											0.0396033	0			0.0193547	0			0.000383496	0							0.0164329	0			0.00556481	0
	0.261891	1			0.990507	1											0.00613343	0			0.00504754	0			0.00490528	0							0.996403	1			0.00735472	0
	0.954808	1			0.012349	0											0.929745	1			0.00535272	0			0.0224294	0							0.00300215	0			0.992839	1
	0.000513822	0			0.0119552	0											0.957555	1			0.0137533	0			0.000626817	0							0.0387676	0			0.0370281	0
	0.588048	1			0.0095475	0											0.993914	1			0.0213951	0			0.00641874	0							0.00328564	0			0.00931576	0
	0.0470045	0			0.993403	1											0.971313	1			0.0128987	0			0.00160179	0							0.0362494	0			0.00147641	0
	0.807127	1			0.263267	1											0.0230248	1			0.000960857	0			0.00200111	0							0.0127074	0			0.00175744	1
	0.0287509	0			0.00767867	0											0.266163	1			0.0123438	0			0.00306961	0							0.0282403	0			0.0128804	0
	0.00478716	0			0.00656304	0											0.279488	1			0.000662029	0			0.00459426	0							0.993892	1			0.0124432	0
	0.99552	1			0.00459582	0											0.977584	1			0.485616	1			0.0223298	0							0.885075	1			0.0213205	0
	0.97012	1			0.00334525	1											0.427314	0			0.957427	1			0.0012635	0							0.261308	1			0.0146536	0
	0.933931	1			0.0615437	1											0.74782	1			0.00127921	0			0.000502795	0							0.122955	0			0.0122834	0
	0.015469	0			0.00141179	0											0.951255	1			0.136815	0			0.0101535	0							0.00768639	0			0.0190678	0
	0.0358188	0			0.0120842	0											0.0170574	0							0.000228459	0							0.000891954	0			0.00278679	0
	0.00847806	0			0.00966057	0											0.996139	1							0.00185391	0							0.0393632	0			0.27373	1
	0.95767	1			0.00141013	0											0.99157	1							0.00143656	0							0.00563813	0			0.0108327	0
	0.0166731	0			0.00687537	0											0.0468469	0							0.00467151	0							0.019519	0			0.322328	1
	0.115447	1			0.00396289	0											0.970455	1							0.0068673	0							0.00266737	0			0.0544625	0
	0.888851	1			0.00480588	0											0.00953748	0							0.000815928	0							0.976537	1			0.00673542	0
	0.984773	1			0.00687065	0											0.0309791	0							0.00168934	0							0.0142323	0			0.675753	0
	0.978502	1			0.0512009	0											0.00312419	0							0.00250563	0							0.00126286	0			0.00479028	0
	0.902052	1			0.0040531	0											0.00667445	0							0.00159159	0							0.622646	0			0.00718019	0
	0.00966829	0			0.00120236	0											0.961634	1							0.0038856	0							0.00164096	0			0.00708687	0
	0.044044	0			0.0286469	0											0.012204	0							0.00266245	0							0.201129	0			0.0034373	0
	0.894402	1			0.929834	1											0.0626993	1							0.00452799	0							0.00746343	0			0.00119022	0
	0.996709	1			0.039875	0											0.984695	1							0.00475091	0							0.00139456	0			0.00454664	0
	0.706142	1			0.00818983	0											0.0358496	0							0.00191951	0							0.0315989	0			0.00461924	0
	0.74635	1			0.0197482	0											0.00577333	0							0.000262201	0							0.195038	0			0.00228682	0
	0.0572054	0			0.00480431	0											0.981294	1							0.000903279	0							0.0623301	0			0.074024	0
	0.00440446	0			0.945061	1											0.113161	1							0.000527493	0							0.0307103	0			0.974082	1
	0.996433	1			0.0377568	0											0.00337723	0							0.0102189	0							0.0795454	0			0.0228163	0
	0.0216938	0			0.499681	0											0.0276671	0							0.00168282	0							0.00346844	0			0.0492606	0
	0.0182439	1			0.0312909	0											0.0331249	0							0.00297317	0							0.995362	1			0.00130335	0
	0.951391	1			0.926991	1											0.882314	1							0.01768	0							0.88774	1			0.0490033	0
	0.792152	1			0.0235251	0											0.00356346	0							0.00209641	0							0.937142	1			0.011543	0
	0.990924	1			0.130591	0											0.979564	1							0.00106606	0							0.0010677	0			0.00924771	0
	0.985941	1			0.00101075	0											0.00664419	0							0.000287227	0							0.512902	1			0.0282716	0
	0.0126868	0			0.000907064	0											0.0184769	0							0.00382024	0							0.445621	0			0.00760942	0
	0.85581	1			0.993764	1											0.0243702	1							0.00161887	0							0.0142554	0			0.0145381	0
	0.912721	1			0.0068083	0											0.967744	1							0.00974378	0							0.987398	1			0.000314301	0
	0.00130097	0			0.00354502	0											0.0402187	0							0.0305126	0							0.473819	0			0.0115448	0
	0.00225209	0			0.0575041	0											0.00866612	0							0.0953047	0							0.996073	1			0.0301645	0
	0.992478	1			0.0185829	0											0.00707185	0							0.00184739	0							0.0362831	0			0.000696063	0
	0.0315052	0			0.0352556	0											0.00366956	0							0.000301793	0							0.575218	1			0.00344083	0
	0.998359	1			0.0067337	0											0.0163084	0							0.00851732	0							0.977079	1			0.0133561	0
	0.953798	1			0.000621051	0											0.021834	0							0.00493016	0							0.00668854	0			0.0099934	0
	0.913518	1			0.0191076	0											0.0343559	0							0.0149441	0							0.138511	1			0.00593793	0
	0.957403	1			0.0622806	0											0.00184578	0							0.00594648	0							0.0198911	0			0.0128985	0
	0.013638	0			0.0182273	0											0.993927	1							0.000152753	0							0.849861	1			0.00532714	0
	0.987594	1			0.0271571	0											0.984112	1							0.00237361	0							0.0132575	0			0.00902694	0
	0.990503	1			0.980185	1											0.102324	0							0.00463626	0							0.0280585	0			0.159738	0
	0.7715	1			0.00557123	0											0.0989667	0							0.00260723	0							0.995336	1			0.00431903	0
	0.994845	1			0.0371396	0											0.945927	1							0.0030323	0							0.592481	1			0.0173174	0
	0.989098	1			0.033095	1											0.888723	1							0.000844751	0							0.936214	1			0.0735289	0
	0.981341	1			0.0365707	0											0.981668	1							0.00238301	0							0.0393341	0			0.112184	0
	0.958828	1			0.120403	0											0.0545102	0							0.286276	0							0.0323242	0			0.00456488	0
	0.972303	1			0.00532589	0											0.99291	1							0.00483108	0							0.00604759	0			0.418773	0
	0.00699595	0			0.872686	1											0.683116	1							0.00535208	0							0.00742647	0			0.0111873	0
	0.996042	1			0.00170378	0											0.0178321	0							0.00723473	0							0.998039	1			0.00361006	0
	0.0544788	0			0.00263842	0											0.0757365	0							0.070486	0							0.983845	1			0.00729394	0
	0.0820157	0			0.0011802	0											0.010283	0							0.00259544	0							0.0407964	0			0.000747808	0
	0.938666	1			0.499775	1											0.828658	1							0.00259088	0							0.00529784	0			0.043607	0
	0.0032405	0			0.695702	0											0.00312963	0							0.00122958	0							0.00211237	0			0.0828923	0
	0.0254347	0			0.485616	1											0.00439734	0							0.00256315	0							0.924488	1			0.0129865	0
	0.0721944	1			0.461085	0											0.0234531	0							0.00679278	0							0.965781	1			0.00383005	0
	0.596932	1			0.00661421	0											0.111586	1							0.0030167	1							0.00653169	0			0.000785681	0
	0.688985	1			0.3569	0											0.951659	1							0.0203381	0							0.00477167	0			0.00175884	0
	0.992071	1			0.0186941	0											0.114947	1							0.0126483	0							0.0289159	0			0.0278778	0
	0.0605353	1			0.00575436	0											0.00352288	0							0.00876618	0							0.988125	1			0.00209328	0
	0.986366	1			0.266468	1											0.0726882	0							0.00216082	0							0.00514585	0			0.0318647	0
	0.862343	1			0.0226623	0											0.0122001	0							0.00367741	0							0.0120874	0			0.145829	1
	0.00455469	0			0.00634274	0											0.979813	1							0.0191127	0							0.0124023	0			0.00292011	0
	0.974058	1			0.0132207	0											0.340625	1							0.0022407	0							0.969433	1			0.00751412	0
	0.00963125	0			0.000501901	0											0.00676459	0							0.0204261	0							0.99307	1			0.0515166	0
	0.890142	1			0.00846311	0											0.0558198	0							0.00399384	0							0.14244	0			0.00363319	0
	0.022074	0			0.980439	1											0.0229066	0							0.772748	1							0.813695	1			0.00658936	0
	0.975174	1			0.00414434	0											0.00226539	0							0.0050483	0							0.96297	1			0.0116995	0
	0.906838	1			0.00170326	0											0.977055	1							0.0354537	0							0.984393	1			0.98255	1
	0.00171909	0			0.0121399	0											0.0351589	0							0.00200024	0							0.46057	0			0.981181	1
	0.977245	1			0.00368519	0											0.989226	1							0.00103876	0							0.0224217	0			0.0121794	0
	0.0334616	1			0.028435	0											0.00185443	0							0.00116116	0							0.0059873	0			0.00149986	0
	0.00348118	0			0.00927114	0											0.774998	1							0.000996269	0							0.00240895	0			0.00252299	0
	0.00819102	0			0.0107647	0											0.0417381	0							0.00183725	0							0.00114828	0			0.362264	0
	0.734511	1			0.00182904	0											0.944825	1							0.0167573	0							0.0109818	0			0.00380715	0
	0.766015	0			0.00994131	0											0.958724	1							0.0564729	0							0.00447062	0			0.0141569	0
	0.064382	0			0.0133408	0											0.00180891	0							0.000918671	0							0.981286	1			0.0110828	0
	0.988451	1			0.0106542	0											0.00471272	1							0.00459537	0							0.997925	1			0.0534779	0
	0.0250181	0			0.00124552	0											0.982851	1							0.0137291	0							0.00493485	0			0.00590578	0
	0.989122	1			0.00613813	0											0.00455049	0							0.0144338	0							0.0243007	0			0.00106007	0
	0.976796	1			0.0452438	1											0.96973	1							0.00170828	0							0.0408802	0			0.0130037	0
	0.974211	1			0.00538173	0											0.998072	1							0.0044353	0							0.212883	0			0.00223738	0
	0.184335	0			0.484937	0											0.977906	1							0.00275265	0							0.988385	1			0.00953226	0
	0.987043	1			0.010684	0											0.5964	1							0.0037306	0							0.0113095	1			0.0424798	0
	0.0107207	0			0.0244103	0											0.954645	1							0.00800321	0							0.00515767	0			0.987655	1
	0.952812	1			0.00628347	0											0.985167	1							0.00140521	0							0.0547182	0			0.00992874	0
	0.990949	1			0.00164059	0											0.00870408	0							0.00442565	0							0.0216195	0			0.602994	0
	0.0046714	0			0.00280432	0											0.0316115	0							0.00313241	0							0.017519	0			0.0194558	0
	0.683116	1			0.0181612	0											0.00605384	0							0.00484875	0							0.990459	1			0.330052	0
	0.998172	1			0.957427	1											0.994242	1							0.00144106	0							0.0359627	1			0.0390617	1
	0.972552	1			0.0127349	0											0.994699	1							0.0293793	0							0.00842217	0			0.00196195	0
	0.994828	1			0.000612838	0											0.99307	1							0.00110563	0							0.0294369	0			0.016287	0
	0.89054	1			0.0844685	0											0.000143781	0							0.00624603	0							0.5964	1			0.0164119	0
	0.0308349	0			0.00713214	0											0.962376	1							0.00318784	0							0.954645	1			0.0010266	0
	0.568643	1			0.0156536	0											0.00636278	0							0.0110371	0							0.961634	1			0.0139759	0
	0.0274392	0			0.00334597	0											0.855695	1							0.974063	1							0.00114381	0			0.0307512	0
	0.0188433	0			0.417903	0											0.92274	1							0.0396605	0							0.00163331	0			0.824314	1
	0.234595	0			0.000962928	0											0.0640429	1							0.0118625	0							0.0314232	0			0.0450439	0
	0.970551	1			0.0299983	0											0.739733	1							0.0091425	0							0.3563	0			0.0289379	0
	0.905786	1			0.73465	1											0.021429	0							0.00104764	0							0.943206	1			0.021963	0
	0.670453	1			0.00473911	0											0.943206	1							0.000865538	0							0.985167	1			0.340451	1
	0.944551	1			0.00875956	0											0.552934	1							0.00723929	0							0.0107828	0			0.940099	1
	0.987134	1			0.92919	1											0.906874	1							0.000799756	0							0.00738759	0			0.784514	1
	0.226348	1			0.0090408	0											0.00376402	0							0.00304574	0							0.998072	1			0.00617073	0
	0.00209272	0			0.151515	1											0.0485783	0							0.0029388	0							0.00212848	0			0.916683	1
	0.978491	1			0.0204726	0											0.945092	1							0.00256974	0							0.0679727	0			0.0141766	0
	0.00452055	1			0.00623018	0											0.96007	1							0.00521481	0							0.00303981	0			0.0148387	0
	0.0987755	0			0.0184428	0											0.0126598	0							0.00313491	0							0.994242	1			0.0361017	0
	0.00519222	0			0.00222746	0											0.0984974	1							0.00286584	0							0.00694882	0			0.00537026	0
	0.0160373	0			0.0134248	0											0.997559	1							0.00222522	0							0.0478747	0			0.00659209	0
	0.980756	1			0.00309673	0											0.00703841	0							0.00895901	0							0.00875597	0			0.00422758	0
	0.989351	1			0.0113896	0											0.455267	1							0.00789224	0							0.00520024	0			0.985943	1
	0.00766289	0			0.391113	0											0.00251922	0							0.686621	1							0.0310365	0			0.0034118	0
	0.0723034	1			0.0460706	0											0.999056	1							0.000873148	0							0.0984974	1			0.000384301	0
	0.484315	1			0.218599	0											0.0683742	1							0.00181216	0							0.0732664	0			0.991412	1
	0.0036847	0			0.998578	1											0.00303662	0							0.00335547	0							0.962376	1			0.00370587	0
	0.033254	0			0.00465828	0											0.935074	1							0.00875063	0							0.855695	1			0.0868674	0
	0.994512	1			0.00813007	0											0.00294802	0							0.000735725	0							0.00177908	0			0.628813	0
	0.0211498	0			0.0131318	0											0.00901562	0							0.0436671	0							0.00424672	0			0.0248726	0
	0.977724	1			0.00150591	0											0.0159966	0							0.01331	0							0.996042	1			0.0265249	0
	0.987778	1			0.0183964	0											0.990684	1							0.00322679	0							0.00857228	0			0.0267109	0
	0.0147248	0			0.0208938	0											0.971236	1							0.0503908	0							0.0576689	0			0.130941	1
	0.955539	1			0.00204122	0											0.980152	1							0.000591661	0							0.0051124	0			0.00487465	0
	0.00525612	0			0.925127	0											0.00569966	0							0.00457557	0							0.014834	0			0.953446	1
	0.0397367	0			0.0159021	0											0.995199	1							0.000391155	0							0.0229776	0			0.00246932	0
	0.488636	1			0.977126	1											0.832188	1							0.00660777	0							0.906874	1			0.0102344	0
	0.978027	1			0.0059168	0											0.0104446	0							0.00881614	0							0.00225265	0			0.00290039	0
	0.874791	1			0.0330408	0											0.0107631	1							0.00169998	0							0.0640429	1			0.0568975	0
	0.996648	1			0.00136283	0											0.952244	1							0.0178716	0							0.0209025	0			0.0148437	0
	0.00868915	0			0.0287865	0											0.977419	1							0.0028218	0							0.0121946	0			0.0075617	0
	0.000812393	0			0.0118877	0											0.0094213	0							0.00220889	0							0.00274622	0			0.0173531	0
	0.559999	1			0.0196133	0											0.031354	0							0.0321669	0							0.92274	1			0.000871555	0
	0.00155151	0			0.13807	0											0.966231	1							0.0287536	0							0.100349	0			0.00534969	0
	0.686724	1			0.00908811	0											0.851886	1							0.000924509	0							0.636167	0			0.00792626	0
	0.990349	1			0.00142994	0											0.0189463	0							0.00173658	0							0.00946662	0			0.081586	0
	0.00642091	0			0.00695018	0											0.0722939	1							0.00458708	0							0.828658	1			0.000268757	0
	0.0139763	0			0.00582997	0											0.961934	1							0.00513271	0							0.163857	0			0.00984468	0
	0.674134	0			0.00595319	0											0.584491	1							0.00499237	0							0.993948	1			0.0371726	0
	0.376701	1			0.517566	0											0.0895779	0							0.00837204	0							0.00124917	0			0.00363557	0
	0.965616	1			0.00885498	0											0.0136671	0							0.00303926	0							0.0188222	0			0.0139109	0
	0.0073311	0			0.000644833	0											0.996182	1							0.00107661	0							0.0232084	0			0.786901	0
	0.973138	1			0.434869	1											0.0106431	0							0.00582661	0							0.683116	1			0.917333	0
	0.844272	1			0.990834	1											0.00196018	0							0.0011668	0							0.99291	1			0.00833407	0
	0.97806	1			0.00642577	0											0.155386	0							0.0117439	0							0.00503363	0			0.00479795	0
	0.0163174	0			0.00592873	0											0.995288	1							0.00189506	0							0.00374703	0			0.957751	1
	0.365562	1			0.00464019	0											0.957403	1							0.00169573	0							0.00374928	0			0.0125929	0
	0.974511	1			0.00131992	0											0.0202155	0							0.0229536	0							0.837354	1			0.00378538	0
	0.87277	1			0.00996075	0											0.865258	1							0.100687	0							0.0402754	0			0.00545634	0
	0.0980816	1			0.0349482	0											0.0335283	0							0.0115941	0							0.0270343	0			0.00105555	0
	0.791765	1			0.00925691	0											0.00180237	0							0.0062253	0							0.992069	1			0.00290099	0
	0.0123501	0			0.0301379	0											0.00324875	0							0.00846138	0							0.00719896	0			0.00168544	0
	0.968368	1			0.00414766	0											0.0137264	0							0.00165194	0							0.114947	1			0.0124868	0
	0.923462	1			0.747813	0											0.0330828	0							0.0100498	0							0.144999	0			0.132174	0
	0.994938	1			0.0164406	0											0.010877	0							0.00102201	0							0.951659	1			0.0142801	1
	0.0398182	0			0.00160781	0											0.990263	1							0.00354189	0							0.0159202	0			0.132217	0
	0.0314372	0			0.00270665	0											0.885075	1							0.00279336	0							0.0073816	0			0.0208042	0
	0.00621895	0			0.00120994	0											0.0084202	0							0.00133646	0							0.0585544	0			0.00127254	0
	0.921533	1			0.00493146	0											0.0049089	0							0.0193494	0							0.340625	1			0.00467566	0
	0.236905	1			0.838604	1											0.852872	0							0.00239164	0							0.988496	1			0.00364575	0
	0.000120804	0			0.776713	1											0.00971857	0							0.00744253	0							0.0268489	0			0.217361	0
	0.0052145	0			0.0110783	0											0.00124547	0							0.00114809	0							0.979813	1			0.00263962	0
	0.00444663	0			0.0218219	0											0.963507	1							0.0317733	0							0.00428938	0			0.0117919	0
	0.998574	1			0.000590131	0											0.0123485	0							0.00590326	0							0.194452	0			0.00402104	0
	0.982864	1			0.275486	1											0.0794355	0							0.0090999	0							0.989226	1			0.0196355	0
	0.7735	1			0.00318891	0											0.0274196	0							0.00148758	0							0.977055	1			0.00586243	0
	0.981077	1			0.0035933	0											0.949664	1							0.0149285	0							0.0144866	0			0.0102846	0
	0.951869	1			0.00962561	0											0.958541	1							0.00176899	0							0.774998	1			0.000329226	0
	0.00946501	0			0.0350182	0											0.0240991	0							0.00236254	0							0.00122234	0			0.0255872	0
	0.959239	1			0.218382	0											0.981866	1							0.00757737	0							0.000840102	0			0.00303286	0
	0.0136705	0			0.00859587	0											0.0178219	0							0.0272154	0							0.47807	0			0.00737897	0
	0.815316	1			0.0147927	0											0.00132069	0							0.00298618	0							0.018996	0			0.010704	0
	0.00173223	0			0.00107318	0											0.0291897	0							0.00625217	0							0.00943484	0			0.00790583	0
	0.963883	1			0.758554	1											0.972513	1							0.196734	0							0.958724	1			0.992705	1
	0.894692	1			0.0286182	0											0.986686	0							0.0124991	0							0.245818	0			0.00650491	0
	0.882184	1			0.00908761	0											0.00344782	0							0.00507832	0							0.927579	1			0.0280419	0
	0.011432	0			0.0219909	1											0.00813645	0							0.99416	1							0.00471272	1			0.0254854	0
	0.97407	1			0.00809127	0											0.00677797	0							0.00421086	0							0.982851	1			0.0079363	0
	0.0169762	0			0.0023604	0											0.00547297	0							0.00175622	0							0.00180891	0			0.0037587	0
	0.015708	0															0.00248233	0							0.0008964	0							0.00335655	0			0.174324	0
	0.966619	1															0.0683303	0							0.00286985	0							0.00802724	0			0.00156936	0
	0.00130378	0															0.0466159	1							0.000233605	0							0.00779775	0			0.0113012	0
	0.971444	1															0.0157367	1							0.00437131	0							0.0329656	0			0.000835866	0
	0.9952	1															0.0103328	0							0.00754252	0							0.036233	0			0.182987	0
	0.985353	1															0.00659286	0							0.00414298	0							0.082312	0			0.00111918	0
	0.0444008	0															0.0109635	0							0.00123532	0							0.250165	0			0.0162347	0
	0.944264	1															0.050237	0							0.00386894	0							0.944825	1			0.980169	0
	0.799889	1															0.980548	1							0.998491	1							0.00342798	0			0.0780143	0
	0.923547	1															0.0212754	0							0.0218549	0							0.958954	1			0.12414	0
	0.98052	1															0.912721	1							0.00196861	0							0.961934	1			0.00182706	0
	0.196749	0															0.0945084	0							0.00059062	0							0.00214808	0			0.00261165	0
	0.930459	1															0.979911	1							0.761083	1							0.584491	1			0.0443429	0
	0.99057	1															0.0149701	0							0.000814319	0							0.00492402	0			0.00368085	0
	0.0763077	0															0.991495	1							0.00895799	0							0.851886	1			0.0177199	0
	0.988121	1															0.0136241	0							0.0528552	0							0.0313426	0			0.995996	1
	0.956287	1															0.972845	1							0.000146329	0							0.991751	1			0.0716943	1
	0.147863	1															0.76314	1							0.000985533	0							0.179653	0			0.00490034	0
	0.00444421	0															0.985941	1							0.0103972	0							0.9718	1			0.00269741	0
	0.995288	1															0.993945	1							0.00146167	0							0.00413871	0			0.00736135	0
	0.0275117	0															0.0402463	0							0.00152396	0							0.0988115	0			0.0517986	0
	0.0277185	1															0.981313	1							0.00059697	0							0.0882968	0			0.00204623	0
	0.042995	0															0.678793	1							0.0113933	0							0.957403	1			0.0161202	0
	0.984844	1															0.0488646	0							0.00374639	0							0.00235187	0			0.00146863	0
	0.762489	1															0.0528297	0							0.535346	1							0.996182	1			0.00292829	0
	0.82184	1															0.110963	1							0.00659208	0							0.00661887	0			0.0206861	1
	0.00304636	0															0.79807	1							0.00109418	0							0.000693863	0			0.0106996	0
	0.00657354	0															0.00253806	0							0.00673311	0							0.583909	0			0.0106488	0
	0.0155233	0															0.994239	1							0.00289269	0							0.0121939	0			0.98109	1
	0.983529	1															0.0072062	0							0.00297666	0							0.0159174	0			0.00214058	0
	0.963648	1															0.0130978	0							0.0373481	0							0.952244	1			0.00702947	0
	0.988583	1															0.00476496	0							0.00197519	0							0.0205346	0			0.00885146	0
	0.128321	1															0.997971	1							0.000250131	0							0.0190227	0			0.0229204	0
	0.981664	1															0.990931	1							0.00951021	0							0.0207362	0			0.0354898	0
	0.94427	1															0.0447959	0							0.000545412	0							0.865258	1			0.00446865	0
	0.996965	1															0.871501	1							0.01021	0							0.042155	0			0.0157707	0
	0.00551946	0															0.0338743	0							0.00809518	1							0.00314531	0			0.0145598	0
	0.00504774	0															0.0101577	0							0.00193095	0							0.727549	0			0.00990956	0
	0.113161	1															0.910055	1							0.00387523	0							0.0481844	0			0.0468138	0
	0.0629855	1															0.762806	1							0.00103042	0							0.935074	1			0.00209203	0
	0.214322	0															0.992475	1							0.00109351	0							0.00568879	0			0.00501114	0
	0.747938	1															0.994218	1							0.00121906	0							0.0425954	0			0.00191781	0
	0.970888	1															0.0104882	0							0.0812407	0							0.0410852	0			0.0114222	0
	0.0230248	1															0.00208992	0							0.00050199	0							0.0139873	0			0.0604991	0
	0.960109	1															0.00736424	0							0.00205272	0							0.00724378	0			0.011364	0
	0.969433	1															0.00210482	0							0.00362778	0							0.0226806	0			0.877106	1
	0.0400583	1															0.0269518	0							0.00291924	0							0.0234318	0			0.0295383	0
	0.986375	1															0.961794	1							0.0574606	0							0.963507	1			0.132148	0
	0.178012	1															0.0520619	0							0.0373078	0							0.980454	1			0.00214249	0
	0.0823674	1															0.95486	1							0.00882655	0							0.990263	1			0.0840675	0
	0.00991452	1															0.0284316	0							0.019592	0							0.445994	0			0.00545186	1
	0.0216074	0															0.0050829	0							0.0125759	0							0.015497	0			0.00151816	0
	0.0271964	0															0.982189	1							0.0138967	0							0.0379748	0			0.941124	1
	0.176127	1															0.0228883	0							0.00408462	0							0.00789743	0			0.00383528	0
	0.991102	1															0.230531	0							4.80518e-05	0							0.00703841	0			0.00887975	0
	0.0117422	0															0.0142515	0							0.00167325	0							0.00262883	0			0.00630958	1
	0.0262274	0															0.985208	1							0.0107264	0							0.0175112	0			0.00360998	0
	0.987015	1															0.00216313	0							0.00198857	0							0.997559	1			0.00136122	0
	0.00710335	0															0.0113288	0							0.00168108	0							0.030658	0			0.0191139	0
	0.988529	1															0.000538141	0							0.00194848	0							0.017962	0			0.359561	1
	0.00512858	0															0.00411293	0							0.00247389	0							0.455267	1			0.00396165	0
	0.952279	1															0.975663	1							0.970427	1							0.999056	1			0.00253928	1
	0.910958	1															0.000877003	0							0.000732034	0							0.96007	1			0.0260589	1
	0.0221549	0															0.582727	0							0.0682536	0							0.0897252	0			0.60767	0
	0.0669746	0															0.972409	1							0.0102021	0							0.00605925	0			0.00172295	0
	0.0125711	0															0.0320425	0							0.00537364	0							0.942597	1			0.064699	0
	0.922408	1															0.394661	1							0.0010156	0							0.978795	1			0.00579883	0
	0.334271	1															0.992786	1							0.00796512	0							0.0125082	0			0.023835	0
	0.0249727	0															0.902461	1							0.00639634	0							0.0234794	0			0.0141098	0
	0.987163	1															0.27362	0							0.0259215	0							0.0101355	0			0.00277719	0
	0.522991	1															0.901856	1							0.00295074	0							0.0285698	0			0.0141518	0
	0.00644469	0															0.0277051	1							0.00550379	0							0.0125872	0			0.00305033	0
	0.986694	1															0.905568	1							0.00401099	0							0.0194377	0			0.0262003	0
	0.983291	1															0.501486	1							0.00074774	0							0.0683742	1			0.0130247	0
	0.0152327	0															0.0146402	0							0.00215428	0							0.00443184	0			0.00199479	0
	0.999044	1															0.00167761	0							0.00425796	0							0.0327516	0			0.00140145	0
	0.911783	1															0.875608	1							0.00099793	0							0.85822	1			0.00975069	0
	0.990355	1															0.0328752	0							0.0315309	0							0.980152	1			0.0108548	0
	0.971914	1															0.0258221	0							0.0174363	0							0.995199	1			0.00415972	0
	0.914672	1															0.016288	0							0.000778854	0							0.229693	0			0.965954	1
	0.00847331	0															0.844281	1							0.00741039	0							0.927494	0			0.013123	0
	0.98908	1															0.00211666	0							0.025954	0							0.00394038	0			0.01786	0
	0.00609457	0															0.146848	1							0.0247368	0							0.0272838	0			0.00491312	0
	0.0177835	0															0.0485904	0							0.00576908	0							0.0127152	0			0.00210136	0
	0.9982	1															0.0266372	0							0.00242861	0							0.832188	1			0.00901172	0
	0.655954	0															0.980454	1							0.00246623	0							0.00376014	0			0.0331062	0
	0.943595	1															0.953509	1							0.0201385	0							0.990684	1			0.00345342	0
	0.512902	1															0.988801	1							0.0287305	0							0.971236	1			0.88497	1
	0.00568409	0															0.0796259	0							0.00517724	0							0.0183366	0			0.00326997	0
	0.0302378	0															0.456038	1							0.00386471	0							0.0137888	0			0.00611019	0
	0.950485	1															0.991751	1							0.0040236	0							0.00361492	0			0.963527	1
	0.0179303	0															0.0137237	0							0.000826642	0							0.00676709	0			0.0231621	0
	0.478076	1															0.22822	1							0.0112215	0							0.314629	1			0.027007	0
	0.0359627	1															0.00768698	0							8.46386e-06	0							0.977419	1			0.00345998	0
	0.000844568	1															0.0191535	0							0.00059889	0							0.0114552	0			0.00725808	0
	0.988255	1															0.996863	1							0.0010294	0							0.0342751	0			0.243898	0
	0.592481	1															0.0212427	0							0.0173368	0							0.00941365	0			0.0167415	0
	0.702421	1															0.034855	0							0.0042594	0							0.979911	1			0.00129318	0
	0.00299835	0															0.0490176	0							0.00570894	0							0.966231	1			0.980439	1
	0.919546	1															0.0206124	0							0.00949609	0							0.0271956	0			0.00833769	0
	0.0119467	0															0.908554	0							0.000967655	0							0.0149237	0			0.00191334	0
	0.94724	1															0.024305	0							0.0177487	0							0.000526488	0			0.0186255	0
	0.00543821	1															0.00191849	0							0.000130907	0							0.00825128	0			0.00664389	0
	0.000956764	0															0.0361059	0							0.0400131	0							0.0478787	0			0.465281	0
	0.00593591	0															0.00728111	0							0.00903438	0							0.989725	1			0.00168144	0
	0.30447	1															0.0102917	0							0.00102221	0							0.00450298	0			0.00814325	0
	0.982033	1															0.175809	0							0.0016684	0							0.147429	1			0.0175599	0
	0.0418446	1															0.995182	1							0.00216317	0							0.00797676	0			0.016496	0
	0.0380736	0															0.0324123	0							0.0100463	0							0.942259	1			0.01044	0
	0.987349	1															0.0304436	0							0.372401	0							0.0613411	1			0.0123485	0
	0.93617	1															0.00649174	0							0.0234684	1							0.996996	1			0.0243345	0
	0.331303	1															0.0204598	0							0.0154287	0							0.00623242	0			0.0054445	0
	0.468639	1															0.0240669	0							0.0110422	0							0.0947026	0			0.0748007	0
	0.00636352	0															0.998572	1							0.000652045	0							0.085127	0			0.0588308	0
	0.00855017	0															0.985897	1							0.0189243	0							0.937368	1			0.00901607	0
	0.00918832	0															0.0788965	0							0.00903602	0							0.990104	1			0.00521947	0
	0.0194159	0															0.156221	1							0.00426877	0							0.860197	1			0.0151486	0
	0.965428	1															0.965427	1							0.00190366	0							0.0108786	0			0.00572852	0
	0.0617757	0															0.132503	1							0.00104519	0							0.0046165	0			0.00183046	0
	0.0622463	1															0.813022	1							0.000325328	0							0.000785181	0			0.00807816	0
	0.0278817	0															0.0296957	0							0.00133526	0							0.988072	1			0.000567599	0
	0.0110512	0															0.0133898	0							0.00515452	0							0.0299126	0			0.00432563	0
	0.456303	1															0.0329399	0							0.00623965	0							0.0125276	0			0.0262666	0
	0.953729	1															0.995493	1							0.0118492	0							0.785162	1			0.0523618	0
	0.147466	1															0.0511942	0							0.00192764	0							0.00310512	0			0.00892344	0
	0.0270198	0															0.153093	1							0.00125992	0							0.0152703	0			0.0220576	0
	0.878099	1															0.966357	1							0.0108379	0							0.0350729	0			0.0907688	0
	0.0217398	0															0.0502831	1							0.0111727	0							0.00975192	0			0.0029878	0
	0.998572	1															0.00224724	0							0.00252189	0							0.00241424	0			0.00970605	0
	0.00933677	0															0.664496	1							0.000174614	0							0.00896031	0			0.0189367	0
	0.00592655	0															0.0356355	0							0.000893474	0							0.00810184	0			0.926991	1
	0.0115186	0															0.98457	1							0.00898101	0							0.0269729	0			0.522625	0
	0.98526	1															0.999357	1							0.0344945	0							0.0877317	0			0.231712	0
	0.994186	1															0.837354	1							0.00418796	0							0.0320094	0			0.0352179	0
	0.0110068	0															0.994853	1							0.0104652	0							0.990453	1			0.00330368	0
	0.113937	1															0.468082	1							0.00210786	0							0.219654	0			0.485616	1
																	0.986683	1							0.00414568	0							0.0157748	0			0.0118944	0
																	0.978106	1							0.0250413	0							0.916243	1			0.00565502	0
																	0.0145113	0							0.0166609	0							0.949126	0			0.0595306	0
																	0.987917	1							0.0137187	0							0.930459	1			0.00371376	0
																	0.930436	1							0.000181189	1							0.148878	0			0.00624331	0
																	0.109401	0							0.0351514	0							0.0784761	0			0.00248079	0
																	0.0178937	0							0.000373572	0							0.0172634	0			0.0875669	0
																	0.324007	1							0.00140339	0							0.0136003	0			0.00111485	0
																	0.931415	1							0.00597024	0							0.0257494	0			0.872686	1
																	0.703175	1							0.0036317	0							0.923381	1			0.00603482	0
																	0.987024	1							0.000194311	0							0.0343518	0			0.00165568	0
																	0.882733	1							0.00203204	0							0.0982644	0			0.0108328	0
																	0.0359037	0							0.0100202	0							0.14986	1			0.00875929	0
																	0.0169695	0							0.00204857	0							0.0565154	0			0.0409623	0
																	0.000923643	0							0.000591598	0							0.0342719	1			0.00548769	0
																	0.991246	1							0.152992	0							0.987952	1			0.00207102	0
																	0.00590289	0							9.61125e-05	0							0.963648	1			0.0128129	0
																	0.985253	1							0.00610644	0							0.956551	1			0.00562879	0
																	0.0359683	0							0.00652787	0							0.00856332	0			0.105037	0
																	0.376701	1							0.00705103	0							0.00344333	0			0.00093779	0
																	0.0936163	0							0.00883251	0							0.983228	1			0.266468	1
																	0.488636	1							0.00768959	0							0.00137615	0			0.584092	0
																	0.0163787	0							0.0218176	0							0.000947983	0			0.00256571	0
																	0.0586869	0							8.98362e-05	0							0.0693014	1			0.00273252	0
																	0.0254766	0							0.00373423	0							0.00637236	0			0.0452438	1
																	0.0128271	0							0.000944242	0							0.0219712	0			0.00344459	0
																	0.0060419	0							0.0493143	0							0.0190975	0			0.0107379	0
																	0.077917	0							0.23434	0							0.00338685	0			0.00137806	0
																	0.0177083	0							0.00203295	0							0.992282	1			0.447894	0
																	0.0170917	0							0.000788334	0							0.00458232	0			0.00841633	0
																	0.480602	1							0.000581235	0							0.99836	1			0.00798142	0
																	0.0056293	0							0.0197629	0							0.00290897	0			0.73465	1
																	0.0194807	0							0.00198514	0							0.0166059	0			0.0735033	0
																	0.00538564	1							0.00080474	0							0.958284	1			0.719915	0
																	0.000849366	0							0.00169501	0							0.0248238	0			0.000926076	0
																	0.0276925	0							0.0262329	0							0.111117	0			0.0266425	0
																	0.00200895	0							0.00317253	0							0.385203	0			0.153284	0
																	0.998002	1							0.00225833	0							0.00494217	0			0.694221	0
																	0.0470372	0							0.00330294	0							0.00370945	0			0.00106274	0
																	0.00145474	0							0.00495118	0							0.761586	1			0.0060216	0
																	0.220585	1							0.0104531	1							0.0301357	0			0.00770137	0
																	0.00901264	0							0.00182028	0							0.969769	1			0.136815	0
																	0.948491	1							0.00226949	0							0.00754103	0			0.0115555	0
																	0.0719994	0							0.0131895	0							0.00891706	0			0.00539194	0
																	0.338384	0							5.07832e-05	0							0.0129337	0			0.00491335	1
																	0.00961771	0							0.0110824	0							0.00359112	0			0.0144074	0
																	0.0104768	0							0.00330608	0							0.985253	1			0.0321965	0
																	0.994075	1							0.00681308	0							0.0469906	0			0.00313407	0
																	0.0269232	0							0.00345898	0							0.0243496	1			0.0166192	0
																	0.965688	1							0.0356923	0							0.0296263	0			0.00695971	0
																	0.530335	1							0.00369936	0							0.0537591	0			0.0178802	0
																	0.993948	1							0.0105723	0							0.0558042	0			0.00253784	0
																	0.010345	0							0.00801301	0							0.00216254	0			0.00687018	0
																	0.0620177	1							0.0142645	0							0.00945321	0			0.00383702	0
																	0.00547302	0							0.118174	0							0.0239879	0			0.0107967	0
																	0.019908	0							0.00655681	0							0.0123636	0			0.0181756	0
																	0.0964871	0							0.00448927	0							0.0239362	0			0.92919	1
																	0.044314	0							0.00184563	0							0.00340024	0			0.00164868	0
																	0.919308	1							0.000797883	0							0.979564	1			0.00566964	0
																	0.994585	1							0.00112439	0							0.0262905	0			0.0190908	0
																	0.410928	1							0.0545818	0							0.00395998	0			0.553451	0
																	0.235842	0							0.710221	1							0.93621	1			0.151515	1
																	0.0164216	0							0.00367722	0							0.0017367	0			0.0201939	0
																	0.952601	1							0.0619975	0							0.0288225	0			0.00602096	0
																	0.0481534	0							0.00586897	0							0.00962837	0			0.0129862	0
																	0.00239193	0							0.000196218	0							0.98361	1			0.00418828	0
																	0.686363	1							0.097522	0							0.975163	1			0.00595033	0
																	0.00190124	0							0.00242436	0							0.017463	0			0.00777217	0
																	0.00263265	0							0.000704199	0							0.0303428	0			0.238785	0
																	0.0116488	0							0.00847538	0							0.0264555	0			0.0154509	0
																	0.042208	1							0.00617138	0							0.967744	1			0.00607961	0
																	0.890084	1							0.00176193	0							0.968594	1			0.203283	0
																	0.00372344	0							0.00424694	0							0.00791579	0			0.00267378	0
																	0.00951211	0							9.6336e-05	0							0.0132504	0			0.010318	0
																	0.0176156	0							0.0617405	0							0.0904324	0			0.0550806	0
																	0.742496	1							0.0069713	0							0.993927	1			0.0615436	1
																	0.0136282	0							0.00491485	0							0.993597	1			0.0273937	0
																	0.00353823	0							0.00652484	0							0.000722706	0			0.00885056	0
																	0.586264	1							0.00880657	0							0.00141205	0			0.0247799	0
																	0.00819272	0							0.00538924	0							0.00980132	0			0.984522	0
																	0.116726	0							0.0405233	0							0.00392276	0			0.257672	0
																	0.922684	1							0.14726	1							0.007551	0			0.957427	1
																	0.126331	0							0.000244562	0							0.0107791	0			0.047013	0
																	0.0112805	0							0.00108376	0							0.0065001	0			0.000268685	0
																	0.826188	1							0.00462412	0							0.192836	0			0.00846739	0
																	0.0175031	0							0.00292614	0							0.021834	0			0.0187132	0
																	0.00437729	0							0.00165334	0							0.00501302	0			0.0133679	0
																	0.0285569	0							0.0196096	0							0.770432	0			0.00104074	0
																	0.859246	1							0.00379425	0							0.00546075	0			0.252701	0
																	0.00933367	0							0.00101031	0							0.138829	0			0.337841	0
																	0.959265	1							0.00559796	0							0.0545101	0			0.263267	1
																	0.00204387	0							0.000175834	0							0.0330747	0			0.00747181	0
																	0.665891	1							0.00417182	0							0.00466925	0			0.0217445	0
																	0.120835	0							0.00547324	0							0.0872198	0			0.0480559	0
																	0.0137759	0							0.0317197	0							0.18522	0			0.0407022	0
																	0.0114134	0							0.00443786	0							0.903565	1			0.00176594	0
																	0.0149771	0							0.0240001	0							0.00994433	0			0.00464219	0
																	0.0333138	1							0.00477612	0							0.0431793	0			0.00132245	0
																	0.0342719	1							0.010549	0							0.945927	1			0.0109554	0
																	0.997175	1							0.00479196	0							0.0527003	0			0.0245398	0
																	0.0554846	0							0.00334474	0							0.981668	1			0.00396783	0
																	0.0107022	0							0.000620812	0							0.00195053	0			0.00107711	0
																	0.964156	1							0.00108805	0							0.127373	0			0.944768	0
																	0.811193	1							0.0049873	0							0.888723	1			0.014111	0
																	0.742151	1							0.00833201	0							0.0160126	0			0.929834	1
																	0.00379387	0							0.00036779	0							0.419975	0			0.00703613	0
																	0.0346545	0							0.00744659	0							0.98118	1			0.0135335	0
																	0.00942594	0							0.00515622	0							0.0190435	0			0.00259223	0
																	0.00597733	0							0.00212243	0							0.0670768	0			0.00515827	0
																	0.994526	1							0.00454417	0							0.00613338	0			0.00535275	0
																	0.984022	1							0.000490591	0							0.957555	1			0.0233956	0
																	0.989498	1							0.0122172	0							0.929745	1			0.0334788	0
																	0.010739	0							0.0127104	0							0.151957	0			0.0243006	0
																	0.637846	1							0.000825465	0							0.971313	1			0.00521654	0
																	0.681701	1							0.000332549	0							0.0230248	1			0.0415065	0
																	0.00106761	0							0.00145535	0							0.0130888	0			0.97486	1
																	0.00819838	0							0.00466311	0							0.0720163	1			0.0208801	0
																	0.981542	1							0.0572652	0							0.977584	1			0.000461683	0
																	0.0928773	1							0.00188428	0							0.279488	1			0.000459149	0
																	0.0175308	0							0.00158666	0							0.74782	1			0.0146698	0
																	0.0149532	0							0.0130336	0							0.266163	1			0.990507	1
																	0.00383972	0							0.012511	0							0.0519292	0			0.0030418	0
																	0.985721	1							0.0236698	0							0.0130668	0			0.014405	0
																	0.627256	1							0.000485584	0							0.970455	1			0.0357739	0
																	0.0199678	0							0.00983301	0							0.951255	1			0.000485152	0
																	0.881596	1							0.0181853	0							0.826188	1			0.993403	1
																	0.00227978	0							0.000559598	0							0.0242092	0			0.095072	0
																	0.00566024	0							0.106133	1							0.0611031	0			0.00334526	1
																	0.994482	1							0.00151974	0							0.99157	1			0.00466188	0
																	0.0188873	0							0.0162269	0							0.00778219	0			0.0176897	0
																	0.9718	1							0.000824357	0							0.984695	1			0.00302136	0
																	0.00314283	1							0.0119354	0							0.00569102	0			0.438244	0
																	0.00397545	0							0.000418955	0							0.0626993	1			0.229748	0
																	0.188313	0							0.00863367	0							0.0102509	0			0.00633691	0
																	0.599798	1							0.0274199	0							0.00145836	0			0.980185	1
																	0.820306	1							0.00500853	0							0.0291008	0			0.00438982	0
																	0.977763	1							0.000975251	0							0.0138236	0			0.0103432	0
																	0.998677	1							0.000844449	0							0.933115	1			0.00808816	0
																	0.00294057	0							0.0032942	0							0.0111396	0			0.0494533	0
																	0.993704	1							0.0300001	0							0.0261685	0			0.0102378	0
																	0.933115	1							0.00386021	0							0.0445706	0			0.137637	0
																	0.981901	1							0.000922546	0							0.0566403	0			0.0686648	0
																	0.0286091	1							0.0135555	0							0.0144332	0			0.00506024	0
																	0.977396	1							0.0106964	0							0.0232105	0			0.00900993	0
																	0.000951707	0							0.0640056	0							0.113161	1			0.213366	0
																	0.989501	1							0.00348276	0							0.0109925	0			0.00243562	0
																	0.978795	1							0.00115428	0							0.882314	1			0.00193664	0
																	0.000149998	0							0.000475854	0							0.00719637	0			0.00825156	0
																	0.000396182	0							0.00252289	0							0.0506914	0			0.033095	1
																	0.0153518	0							0.158061	0							0.00130991	0			0.0689993	0
																	0.0240235	0							0.00432625	0							0.00254965	0			0.0160702	0
																	0.971405	1							0.00135911	0							0.217852	0			0.0324778	0
																	0.0103537	0							0.0174758	0							0.000883102	0			0.499775	1
																	0.93307	1							0.00354832	0							0.998038	1			0.0170353	0
																	0.00764543	0							0.0140256	0							0.146848	1			0.00588471	0
																	0.0627888	0							0.00340039	0							0.0290449	0			0.00588915	0
																	0.0327745	0							0.0756927	0							0.00103304	0			0.00865768	0
																	0.00540943	0							0.00188953	0							0.98305	0			0.00393632	0
																	0.0157643	0							0.00108557	0							0.0134295	0			0.945061	1
																	0.0587657	0							0.00839618	0							0.0140629	0			0.000895858	0
																	0.0115501	0							0.0501362	0							0.689546	0			0.993764	1
																	0.0437535	0							0.00505039	0							0.00610971	0			0.0114495	0
																	0.995329	1							0.00321292	0							0.0236753	0			0.11951	0
																	0.00125604	0							0.0057272	0							0.0191679	0			0.148562	0
																	0.0142231	0							0.021753	0							0.0173037	0			0.00444491	0
																	0.00352308	0							0.0224883	0							0.00533056	0			0.0590178	0
																	0.017417	0							0.00240579	0							0.993314	1			0.00779587	0
																	0.0128653	0							0.013992	0							0.0118533	0			0.00874435	0
																	0.98928	1							0.157236	0							0.982189	1			0.00640418	0
																	0.00475158	0							0.0342262	0							0.0159008	0			0.00820276	0
																	0.00362631	0							0.00532663	0							0.00754703	0			0.00245648	0
																	0.0222026	0							0.0218759	0							0.000473699	0			0.0241673	0
																	0.0457614	0							0.00369748	0							0.00154078	0			0.00344953	0
																	0.675541	1							0.0380876	0							0.252432	0			0.00160594	0
																	0.00396952	0							0.00263155	0							0.953509	1			0.00631994	0
																	0.602242	1							0.00815377	0							0.019045	0			0.0074515	0
																	0.00368706	0							0.0061397	0							0.00411293	0			0.00183046	0
																	0.39691	0							0.00386688	0							0.0731122	0			0.0158232	0
																	0.0623452	0							0.0242723	0							0.975663	1			0.0044961	0
																	0.994508	1							0.000747383	0							0.0139921	0			0.990834	1
																	0.98118	1							0.00394872	0							0.00469491	0			0.00145903	0
																	0.0232943	0							0.000970989	0							0.188638	0			0.0232172	0
																	0.0129743	0							0.0811084	0							0.994699	1			0.00286365	0
																	0.0166838	0							0.00363687	0							0.0605644	0			0.0278699	0
																	0.99668	1							0.000991345	0							0.990536	1			0.272785	0
																	0.903565	1							2.59876e-05	0							0.953463	0			0.0236953	0
																	0.879915	1							0.0412615	0							0.902461	1			0.0052111	0
																	0.0791358	1							0.00244226	0							0.972409	1			0.0189307	0
																	0.00500135	0							0.000367349	0							0.0589299	0			0.00422568	0
																	0.993721	1							0.00213262	0							0.0373382	0			0.0210199	0
																	0.013487	0							0.0227926	0							0.394661	1			0.00284496	0
																	0.997519	1							0.00261375	0							0.972513	1			0.00559611	0
																	0.961218	1							0.00511089	0							0.994853	1			0.434869	1
																	0.119734	1							0.11572	0							0.0209767	0			0.000161752	0
																	0.0216709	0							0.0168894	0							0.0157367	1			0.977126	1
																	0.021203	0							0.000540867	0							0.00456165	0			0.0123312	0
																	0.0386839	1							0.000430954	0							0.0211189	0			0.00641784	0
																	0.00281869	1							0.00107105	0							0.131929	0			0.086487	0
																	0.0110067	0							0.0150945	0							0.0277051	1			0.00656089	0
																	0.0895384	1							0.0172297	0							0.98886	1			0.473277	0
																	0.99258	1							0.00390859	0							0.00370201	0			0.00823923	0
																	0.0468901	0							0.428082	0							0.0206942	0			0.0418404	0
																	0.995805	1							0.00372237	0							0.00196657	0			0.0350945	0
																	0.0457085	0							0.000693858	0							0.0315042	0			0.0303739	0
																	0.0113491	1							0.000948803	0							0.0133703	0			0.00277328	0
																	0.108227	1							0.00360254	0							0.875608	1			0.00352517	0
																	0.996798	0							0.0117535	0							0.00167759	0			0.0153692	0
																	0.0155908	0							0.00199188	0							0.501486	1			0.0500854	0
																	0.02763	0							0.00934127	0							0.0213539	0			0.0138227	0
																	0.0200102	0							0.000779524	0							0.0264894	0			0.0232699	0
																	0.981127	1							0.00727949	0							0.973818	1			0.776713	1
																	0.989257	1							0.0152595	0							0.128022	0			0.00378296	0
																	0.988289	1							0.00982851	0							0.00305854	0			0.0031199	0
																	0.00694886	0							0.015794	0							0.0194366	0			0.00760884	0
																	0.856153	1							0.0053623	0							0.9683	1			0.052086	0
																	0.00386263	0							0.00113609	0							0.00518304	0			0.00200534	0
																	0.0134768	0							0.0145268	0							0.0466159	1			0.0173363	0
																	0.000636717	0							0.0345857	0							0.00970816	0			0.0209216	0
																	0.534524	1							0.00701117	0							0.987024	1			0.00666675	0
																	0.0665562	1							0.00129089	0							0.0164902	0			0.180955	0
																	0.0693014	1							0.000508145	0							0.980572	1			0.00233558	0
																	0.00560637	0							0.00480962	0							0.0303562	0			0.162769	0
																	0.0249808	0							0.00161532	0							0.908554	0			0.0127331	0
																	0.218851	1							0.00707047	0							0.638652	0			0.032984	0
																	0.973187	1							0.0101589	0							0.059003	0			0.838604	1
																	0.888054	1							0.00204554	0							0.0708475	0			0.0225024	0
																	0.00880633	0							0.00175771	0							0.995183	1			0.0484731	0
																	0.852196	1							0.000226617	0							0.00286061	0			0.000918806	0
																	0.164714	0							0.000924796	0							0.175809	0			0.0161953	0
																	0.00127658	0							0.0329911	0							0.0118171	0			0.4199	0
																	0.102155	0							0.00377828	0							0.007691	0			0.021296	0
																	0.0321939	0							0.00429934	0							0.000260592	0			0.0693861	0
																	0.00583477	0							0.00109498	0							0.0074037	0			0.998578	1
																	0.00994951	0							0.00336754	0							0.985897	1			0.0137591	0
																	0.0136885	0							0.00630994	0							0.0239936	0			0.00283696	0
																	0.073289	0							0.00642518	0							0.00355645	0			0.00353489	0
																	0.943995	1							0.0114017	0							0.156221	1			0.0389546	0
																	0.990984	1							0.00109413	0							0.0212793	0			0.315413	0
																	0.0705225	0							0.0245294	0							0.998572	1			0.00152559	0
																	0.610911	1							0.00108703	0							0.0411305	0			0.0146858	0
																	0.0168245	0							0.0031715	0							0.168273	0			0.000642554	0
																	0.00499042	0							0.00162486	0							0.695176	0			0.00554165	0
																	0.98361	1							0.0136841	0							0.988801	1			0.00148097	0
																	0.00323686	0							0.0112361	0							0.0889419	0			0.00440137	0
																	0.00799802	0							0.0113896	0							0.244723	1			0.00328519	0
																	0.080107	0							0.996488	1							0.00160456	0			0.00207841	0
																	0.0324772	0							0.00531457	0							0.00338972	0			0.00487768	0
																	0.913658	1							0.0104065	0							0.00560294	0			0.00242592	0
																	0.993597	1							0.00300438	0							0.00400382	0			0.0103302	0
																	0.257933	0							0.00182167	0							0.00333541	0			0.0326924	0
																	0.851756	1							0.00497275	0							0.000605524	0			0.0474106	0
																	0.0562925	0							0.000599921	0							0.456038	1			0.0238087	0
																	0.991353	1							0.0100477	0							0.0562072	0			0.0764126	0
																	0.00482607	0							0.00624368	0							0.0295699	0			0.0183486	0
																	0.000646421	0							0.00343458	0							0.0208791	0			0.013093	0
																	0.00153592	0							0.00012514	0							0.0124254	0			0.0586291	0
																	0.00697115	0							0.00280471	0							0.22822	1			0.105656	0
																	0.244723	1							0.00198773	0							0.00399896	0			0.0318956	0
																	0.991415	1							0.0319686	0							0.989539	1			0.0014538	0
																	0.0193008	0							0.00779404	0							0.00399178	0			0.00388424	0
																	0.289064	0							0.00101789	0							0.503432	0			6.26743e-05	0
																	0.965205	1							0.0117065	0							0.00390418	0			0.00158268	0
																	0.00474257	0							0.00142059	0							0.97386	1			0.00220207	0
																	0.0102129	0							0.00161928	0							0.00171763	0			0.275486	1
																	0.01163	0							0.00096333	0							0.996863	1			0.00756299	0
																	0.323536	0							0.000370043	0							0.377306	0			0.0339999	0
																	0.0085794	0							0.00720757	0							0.0304156	0			0.066694	0
																	0.222237	0							0.00377428	0							0.00848091	0			0.00407773	0
																	0.00744826	0							0.17766	1							0.0352451	0			0.758554	1
																	0.000839233	1							0.0307353	0							0.0193599	0			0.0263934	0
																	0.989539	1							0.0340557	0							0.00806344	0			0.014938	0
																	0.0217792	0							0.00310267	0							0.0202257	0			0.0228133	0
																	0.000754249	0							0.00319028	0							0.00357381	0			0.0301509	0
																	0.0131902	0							3.05772e-05	0							0.00591427	0			0.00102949	0
																	0.119714	0							0.0220219	0							0.980548	1			0.00145745	0
																	0.00506362	0							0.00232512	0							0.00950566	0			0.0370671	0
																	0.0194496	0							0.0079139	0							0.154264	0			0.0131979	0
																	0.0341074	0							0.0138054	0							0.100621	0			0.0175822	0
																	0.0304636	0							0.0191059	0							0.0279734	0
																	0.0202737	0							0.000581861	0							0.791765	1
																	0.0442708	0							0.0192527	0							0.03164	0
																	0.227818	0							0.0196237	0							0.0187956	0
																	0.0233292	0							0.0380382	0							0.912721	1
																	0.185772	0							0.00213104	0							0.276373	0
																	0.101436	0							0.505532	0							0.0042074	0
																	0.004987	0							0.0105278	0							0.00714715	0
																	0.00332984	0							0.00103677	0							0.972845	1
																	0.987189	1							0.00419608	0							0.0402463	0
																	0.0121763	0							0.000616841	0							0.981313	1
																	0.0358767	0							0.0134251	0							0.985941	1
																	0.994064	1							0.394813	1							0.993945	1
																	0.0334315	1							0.120096	0							0.0149701	0
																	0.0110238	0							0.0075219	0							0.000250071	0
																	0.00847487	0							0.00417488	0							0.742151	1
																	0.0020326	0							0.00218742	0							0.991495	1
																	0.0270922	0							0.00176885	0							0.949664	1
																	0.00789988	0							0.0390969	0							0.51504	1
																	0.0491472	0							0.00115815	0							0.100993	0
																	0.328198	0							0.0943621	0							0.0108412	0
																	0.0103106	0							0.00337383	0							0.00486529	0
																	0.954356	1							0.00180557	0							0.0224192	0
																	0.367052	1							0.0104739	0							0.0123485	0
																	0.00409439	0							0.0122791	0							0.0259908	0
																	0.215765	0							0.00213496	0							0.00395992	0
																	0.00601438	0							0.000255436	0							0.0334316	1
																	0.00440438	1							0.000225725	0							0.981866	1
																	0.00497261	0							0.00564921	0							0.050342	0
																	0.00589424	0							0.00164321	0							0.0321568	0
																	0.0438154	0							0.00269176	0							0.0357945	0
																	0.019986	1							0.000131904	0							0.367052	1
																	0.996652	1							0.0166529	0							0.495148	1
																	0.894175	1							0.00443366	0							0.0089342	0
																	0.0164783	0							0.000423789	0							0.958541	1
																	0.115447	1							0.00125256	0							0.376701	1
																	0.979088	1							0.0189748	0							0.141957	0
																	0.99274	1							0.00941342	0							0.0102255	0
																	0.859142	1							0.00287786	0							0.0131552	0
																	0.992425	1							0.0031479	0							0.409884	0
																	0.0234905	0							0.00192982	0							0.165622	0
																	0.689398	1							0.00018964	0							0.0474476	0
																	0.000798762	0							0.000984271	0							0.965688	1
																	0.990503	1							0.00941565	0							0.0476355	0
																	0.972214	1							0.000524402	0							0.0156079	0
																	0.148472	0							0.00428197	0							0.994218	1
																	0.016106	0							0.260113	1							0.992475	1
																	0.998774	1							0.00190251	0							0.0599694	0
																	0.0450011	1							0.0153309	0							0.0460877	0
																	0.00310162	0							0.000116836	0							0.492155	0
																	0.0269576	0							0.0123985	0							0.0111688	1
																	0.512005	1							0.00984716	0							0.0133863	0
																	0.655163	1							0.000445695	0							0.762806	1
																	0.00479192	0							0.0679632	0							0.0107222	0
																	0.00216857	0							0.000218838	0							0.95486	1
																	0.0178353	0							0.0199661	0							0.00345072	0
																	0.807127	1							0.00219304	0							0.0506056	0
																									0.00104752	0							0.863751	1
																									0.000105749	0							0.480602	1
																									0.213511	0							0.961794	1
																									0.00828755	0							0.905677	1
																									0.0360233	0							0.0105168	0
																									0.00156361	0							0.0284315	0
																									0.0158207	0							0.0048378	0
																									0.00301598	0							0.0104782	0
																									0.117079	0							0.0273382	0
																									0.000667249	0							0.265357	0
																									0.000626058	0							0.00161737	0
																									0.000513941	0							0.00121873	0
																									0.00310998	0							0.0142482	0
																									0.000786781	0							0.874405	1
																									0.0200513	0							0.131773	0
																									7.04323e-05	0							0.00287908	0
																									0.0012594	0							0.985208	1
																									0.00148106	0							0.0253053	0
																									0.000619845	0							0.79807	1
																									0.00116987	0							0.006238	0
																									0.0110611	0							0.371726	0
																									0.00619377	0							0.678793	1
																									0.00240163	0							0.0332272	0
																									0.00268207	0							0.00641159	0
																									0.00508247	0							0.0984677	0
																									0.000518318	0							0.110963	1
																									0.00458032	0							0.0326509	0
																									0.00329241	0							0.994239	1
																									0.0174612	0							0.0395659	0
																									0.0214769	0							0.00679693	0
																									0.234144	1							0.997971	1
																									0.00875424	0							0.990931	1
																									0.00112942	0							0.00411577	0
																									0.000199378	0							0.00704074	0
																									0.00651196	0							0.0113056	0
																									0.000127286	0							0.00202411	0
																									0.00487587	0							0.20776	0
																									0.0132606	0							0.00183962	0
																									0.00799996	0							0.98928	1
																									0.0102797	0							0.223485	0
																									0.00347208	0							0.871501	1
																									0.00283773	0							0.530335	1
																									0.00186579	0							0.0162055	0
																									0.00322312	0							0.994075	1
																									0.00204211	0							0.0203143	0
																									0.00340103	0							0.0073006	0
																									0.0016586	0							0.00342648	0
																									0.129245	0							0.00451258	0
																									0.0017578	0							0.108227	1
																									0.00773699	0							0.162931	0
																									0.00491479	0							0.00157607	0
																									0.00116459	0							0.859142	1
																									0.00158614	0							0.011035	0
																									0.00217626	0							0.00591828	0
																									0.00602851	0							0.977906	1
																									0.0554952	0							0.952601	1
																									0.00636499	0							0.410928	1
																									0.000938639	0							0.919308	1
																									0.000659241	0							0.994585	1
																									0.000469059	0							0.0205637	0
																									0.00338496	0							0.0118004	0
																									0.00132562	0							0.686363	1
																									0.00447854	0							0.00148487	0
																									0.0130151	0							0.116743	0
																									0.00980532	0							0.00538563	1
																									0.00129136	0							0.016289	0
																									0.00681265	0							0.0130087	0
																									0.00163426	0							0.0989367	0
																									0.0011265	0							0.0320383	0
																									0.0042749	0							0.96973	1
																									0.00730627	0							0.901845	0
																									0.00230826	0							0.013893	0
																									0.0037598	0							0.00178358	0
																									0.00716139	0							0.000445578	0
																									0.00926566	0							0.99274	1
																									0.0116306	0							0.220585	1
																									0.0142964	0							0.0267606	0
																									0.0528263	1							0.0362288	0
																									0.0366278	0							0.998002	1
																									0.0248723	0							0.00904572	0
																									0.0129285	0							0.994064	1
																									0.016032	0							0.0146056	0
																									0.0028111	0							0.0515346	0
																									0.871066	1							0.0189546	0
																									0.00168087	0							0.0204184	0
																									0.0322952	0							0.948491	1
																									0.00366431	0							0.00594464	0
																									0.0022637	0							0.000548959	0
																									0.0293535	0							0.922684	1
																									0.00798872	0							0.00102024	0
																									0.00230421	0							0.0138384	0
																									0.00211126	0							0.0477361	0
																									0.00525862	0							0.0135107	0
																									0.010659	0							0.00800481	0
																									0.0362757	0							0.00907509	0
																									0.0445016	0							0.00633279	0
																									0.00175008	0							0.578024	0
																									0.0400912	0							0.089402	0
																									0.000609532	0							0.0274681	0
																									0.0205449	0							0.859246	1
																									0.0207338	0							0.0584337	0
																									0.00276052	0							0.0033111	0
																									0.00195783	0							0.00498464	0
																									0.0220395	0							0.0240079	0
																									0.00318542	0							0.959265	1
																									0.00593117	0							0.0134924	0
																									0.0304166	0							0.00220126	0
																									0.0125829	0							0.00436643	0
																									0.00224864	0							0.02088	0
																									0.016637	0							0.0134469	0
																									0.0239075	0							0.0122856	0
																									0.00101429	0							0.0444241	0
																									0.00312881	0							0.0132636	0
																									0.0154088	0							0.991415	1
																									0.0224398	0							0.00204845	0
																									0.0521964	0							0.063138	0
																									0.00115108	0							0.890084	1
																									0.000509795	0							0.042208	1
																									0.0137021	0							0.00285747	0
																									0.00913511	0							0.00125741	0
																									0.0491477	0							0.586264	1
																									0.521527	0							0.017515	0
																									0.0196676	0							0.0338005	0
																									0.00383194	0							0.742496	1
																									0.0342216	0							0.0179594	0
																									0.0202658	0							0.0013859	0
																									2.43783e-05	0							0.00499581	0
																									0.00194833	0							0.126681	0
																									0.00268325	0							0.00974489	0
																									0.0143689	0							0.922435	1
																									0.00596508	0							0.0103171	0
																									0.00805962	0							0.0221563	0
																									0.00313554	0							0.999356	1
																									0.00125307	0							0.0081459	0
																									0.00567776	0							0.371149	0
																									0.00403617	0							0.00036338	0
																									0.0203011	0							0.98457	1
																									0.00118665	0							0.00793736	0
																									0.00283955	0							0.0216601	0
																									0.00790867	0							0.468082	1
																									0.000502646	0							0.015356	0
																									0.175545	0							0.986683	1
																									0.0072234	0							0.000424862	0
																									0.0122166	0							0.901856	1
																									0.000577878	0							0.158212	0
																									0.00157472	0							0.0100791	0
																									0.00143057	0							0.0293981	0
																									0.0113339	0							0.000965297	0
																									0.00365728	0							0.931415	1
																									0.00158161	0							0.086099	0
																									0.00704282	0							0.324007	1
																									0.00696877	0							0.987917	1
																									0.00199825	0							0.930436	1
																									0.001944	0							0.0223019	0
																									0.00325075	0							0.164178	0
																									0.0095349	0							0.0282617	0
																									0.00335171	0							0.965427	1
																									0.218106	0							0.813022	1
																									0.00622375	0							0.00222552	0
																									0.000985527	0							0.00331852	0
																									0.000437344	0							0.0487305	0
																									0.00134602	0							0.132503	1
																									0.00486708	0							0.990508	1
																									0.0710788	0							0.001572	0
																									0.0124518	0							0.0178153	0
																									0.0243748	0							0.173134	0
																									0.0754993	0							0.153093	1
																									0.213542	1							0.101625	0
																									0.00101649	0							0.00373334	0
																									0.00766558	0							0.951051	1
																									0.00316563	0							0.0151355	0
																									0.00284891	0							0.110719	0
																									0.00225976	0							0.966357	1
																									0.00135374	0							0.132747	0
																									0.00474825	0							0.0502831	1
																									0.000760913	0							0.0226285	0
																									0.0965382	0							0.0263334	0
																									0.00556811	0							0.0117209	0
																									0.00594331	0							0.841739	0
																									0.184452	1							0.0152358	0
																									0.0278575	0							0.00624382	0
																									0.177512	0							0.0162546	0
																									0.00647242	0							0.991246	1
																									0.00415295	0							0.00532457	0
																									0.000973433	0							0.0283105	0
																									0.00869642	0							0.488636	1
																									0.00627923	0							0.00545943	0
																									0.00679868	0							0.0117379	0
																									0.00206314	0							0.0113586	0
																									0.00590503	0							0.00496178	0
																									0.00703877	0							0.0102478	0
																									0.00336669	0							0.0373371	0
																									0.00136296	0							0.0445094	0
																									0.00188105	0							0.00814068	0
																									0.00249532	0							0.00754929	0
																									0.00305126	0							0.882733	1
																									0.042859	0							0.0283099	0
																									0.00367694	0							0.703175	1
																									0.0682004	0							0.0401207	0
																									0.0175104	0							0.00779837	0
																									0.00447696	0							0.0149398	0
																									0.00585811	0							0.978106	1
																									0.0151414	0							0.142727	0
																									0.0249323	0							0.00652549	0
																									0.00714388	0							0.0136541	0
																									0.00785323	0							0.00176093	0
																									0.000304051	0							0.00821258	0
																									0.008377	0							0.328274	0
																									0.0120106	0							0.0042002	0
																									0.00675876	0							0.00609094	0
																									0.00470309	0							0.0218266	0
																									0.00177096	0							0.0616787	0
																									0.00275889	0							0.0517871	0
																									0.194468	0							0.0919387	0
																									0.00057024	0							0.00417705	0
																									0.00133264	0							0.00133142	0
																									0.00685422	0							0.177543	1
																									0.00666869	0							0.00562361	0
																									0.0212672	0							0.00254843	0
																									0.00144942	0							0.0716117	0
																									0.00302026	0							0.0232098	0
																									0.00136247	0							0.00532328	0
																									0.00191114	0							0.00847204	0
																									0.00243604	0							0.0440455	0
																									0.00171289	0							0.93307	1
																									0.00161415	0							0.00177997	0
																									0.0685219	0							0.00724253	0
																									0.000802398	0							0.00184551	0
																									0.0114437	0							0.724408	0
																									0.00321203	0							0.0200017	0
																									0.00278943	0							0.0327745	0
																									0.00751492	0							0.00589347	0
																									9.53078e-05	0							0.00555715	0
																									0.00200182	0							0.992786	1
																									0.000259237	0							0.0157643	0
																									0.00157432	0							0.0234264	0
																									0.00143164	0							0.00751062	0
																									0.0474903	1							0.0169992	0
																									0.0303853	0							0.0181536	0
																									0.400731	0							0.0410415	0
																									0.0175346	0							0.640216	0
																									0.011191	0							0.176339	0
																									0.747117	1							0.0685812	0
																									0.989077	1							0.0725777	0
																									0.00232171	0							0.0120905	0
																									0.0028654	0							0.00444114	0
																									0.0121042	0							0.879915	1
																									0.00221834	0							0.0791358	1
																									0.00212565	0							0.99668	1
																									0.0217994	0							0.217056	0
																									0.0023226	0							0.993721	1
																									0.00872862	0							0.0047589	0
																									0.00413935	0							0.997519	1
																									0.000859767	0							0.0196323	0
																									0.00147612	0							0.119734	1
																									0.00127792	0							0.00412706	0
																									0.0181854	0							0.637846	1
																									0.00163266	0							0.0195375	0
																									0.102692	0							0.0109094	0
																									0.00821322	0							0.0583278	0
																									0.00324194	0							0.0545137	0
																									0.0023043	0							0.660337	1
																									0.000206918	0							0.0566898	0
																									0.0134063	0							0.967079	1
																									0.00453682	0							0.00518435	0
																									0.00330433	0							0.00445417	0
																									0.00368351	0							0.602242	1
																									0.00134757	0							0.995493	1
																									0.00101151	0							0.00296587	0
																									0.0135548	0							0.0259101	0
																									0.0923374	0							0.675541	1
																									0.0290415	0							0.0313847	0
																									0.110066	0							0.00304139	0
																									0.0406949	0							0.00274327	0
																									0.000659924	0							0.773687	0
																									0.00160694	0							0.0119532	0
																									0.00644909	0							0.0179034	0
																									0.00215805	0							0.994508	1
																									0.00414798	0							0.0969542	0
																									0.00187902	0							0.0641053	0
																									0.0814534	0							0.00951074	0
																									0.00137511	0							0.000839233	1
																									0.00800711	0							0.681701	1
																									0.0307065	0							0.0135028	0
																									0.000203671	0							0.0110618	0
																									0.0141086	0							0.0928773	1
																									0.00412378	0							0.0366615	0
																									0.00191551	0							0.00339437	0
																									0.00140172	0							0.981542	1
																									0.000570506	0							0.000538137	0
																									0.0310608	0							0.95772	1
																									0.00184733	0							0.030306	0
																									0.0019848	0							0.0242653	0
																									5.4121e-05	0							0.997175	1
																									0.00119597	0							0.296487	0
																									0.0154499	0							0.0158041	0
																									0.002161	0							0.0333139	1
																									0.00195955	0							0.811193	1
																									0.00570023	0							0.0194147	0
																									0.00310901	0							0.00738689	0
																									0.0142733	0							0.0183108	0
																									0.000975847	0							0.0228059	0
																									0.00541635	0							0.00306228	0
																									0.00914529	0							0.964156	1
																									0.0156594	0							0.022074	0
																									0.198496	0							0.0221638	0
																									0.00110166	0							0.0201666	0
																									0.0517342	0							0.994526	1
																									0.81655	0							0.048971	0
																									0.00041436	0							0.00238511	0
																									0.00294281	0							0.981901	1
																									0.0306439	0							0.0117311	0
																									0.0022435	0							0.00246222	0
																									0.00397948	0							0.00869408	0
																									0.0546258	0							0.0392609	0
																									0.00608596	0							0.0286091	1
																									0.00392166	0							0.0409271	0
																									0.000187941	0							0.0353117	0
																									0.00712162	0							0.989501	1
																									0.00355358	0							0.00550168	0
																									0.000562787	0							0.00328314	0
																									0.0234257	0							0.0031803	0
																									0.0109781	0							0.0513554	0
																									0.000203458	0							0.971405	1
																									0.0129523	0							0.0186423	0
																									0.000272334	0							0.0240235	0
																									0.0709419	1							0.0885512	0
																									3.84244e-05	0							0.272416	0
																									0.00120691	0							0.00314283	1
																									5.24521e-05	0							0.0384602	0
																									0.00856215	0							0.881596	1
																									0.00105777	0							0.00566024	0
																									0.0189629	0							0.00753192	0
																									0.0832934	0							0.00883655	0
																									0.00218824	0							0.01566	0
																									0.0205451	0							0.00299387	0
																									0.00245052	0							0.599798	1
																									0.0112823	0							0.015814	0
																									0.000474125	0							0.0312777	0
																									0.00819917	0							0.0042082	0
																									0.00110258	0							0.00352155	0
																									0.00454811	0							0.0155185	0
																									0.00163123	0							0.977763	1
																									0.0210056	0							0.998677	1
																									0.0161867	0							0.00571984	0
																									0.0286744	0							0.0218824	0
																									0.00687352	0							0.00490053	0
																									0.022594	0							0.014961	0
																									0.000842094	0							0.00567633	0
																									0.00970998	0							0.0439379	0
																									0.000812319	0							0.00696665	0
																									0.00329872	0							0.0678072	0
																									0.0362186	1							0.913659	1
																									0.0164848	0							0.0142734	0
																									0.00140806	0							0.00977577	0
																									0.0273786	0							0.991353	1
																									8.66416e-05	0							0.00374073	0
																									0.162793	0							0.0110548	0
																									0.0116384	0							0.851756	1
																									0.0636544	0							0.0306005	0
																									0.0457726	0							0.0662439	0
																									0.00748201	0							0.0462807	0
																									0.000810767	0							0.0342272	0
																									0.00675687	0							0.0705225	0
																									0.0319021	0							0.990984	1
																									0.0552259	0							0.0034271	0
																									0.0190792	0							0.0258641	0
																									0.0112031	0							0.0112267	0
																									0.077314	0							0.00816143	0
																									0.00440773	0							0.610911	1
																									0.0305175	0							0.0306009	0
																									0.00178677	0							0.0242948	0
																									0.043836	0							0.981294	1
																									0.00459206	0							0.00739134	0
																									0.0190549	0							0.00247076	0
																									0.0118797	0							0.0554527	0
																									0.932788	1							0.00751559	0
																									0.00553727	0							0.0121046	0
																									0.00295842	0							0.965205	1
																									0.000821084	1							0.00021404	0
																									0.000152845	0							0.00026171	0
																									0.024015	0							0.989257	1
																									0.00986411	0							0.287051	0
																									0.000525633	0							0.00162461	0
																									0.00270108	0							0.97182	1
																									0.00110683	0							0.0107548	0
																									0.000451	0							0.0124821	0
																									0.00488892	0							0.0409798	0
																									0.0130187	0							0.0754672	0
																									0.0504636	0							0.0117694	0
																																	0.00114903	0
																																	0.0722939	1
																																	0.276698	0
																																	0.200218	0
																																	0.115426	0
																																	0.995288	1
																																	0.0265931	0
																																	0.0115719	0
																																	0.00839797	0
																																	0.988289	1
																																	0.171094	0
																																	0.981127	1
																																	0.00100548	0
																																	0.051304	0
																																	0.0274542	0
																																	0.061327	0
																																	0.0386839	1
																																	0.0157111	0
																																	0.0028187	1
																																	0.0895384	1
																																	0.99258	1
																																	0.000485135	0
																																	0.0113491	1
																																	0.00180128	0
																																	0.0140553	0
																																	0.995805	1
																																	0.0178577	0
																																	0.0132152	0
																																	0.169111	0
																																	0.0695309	0
																																	0.00388971	0
																																	0.888054	1
																																	0.0119727	0
																																	0.852196	1
																																	0.164714	0
																																	0.0203586	0
																																	0.0184912	0
																																	0.00591019	0
																																	0.020129	0
																																	0.943995	1
																																	0.0010401	0
																																	0.0167228	0
																																	0.0425566	0
																																	0.856153	1
																																	0.534524	1
																																	0.0665561	1
																																	1.8167e-05	0
																																	0.218851	1
																																	0.0170614	0
																																	0.00313464	0
																																	0.0121624	0
																																	0.973187	1
																																	0.020406	0
																																	0.00958982	0
																																	0.0711032	0
																																	0.0138696	0
																																	0.00847487	0
																																	0.0160966	0
																																	0.00567711	0
																																	0.0387368	0
																																	0.328198	0
																																	0.00766844	0
																																	0.0384303	0
																																	0.000673413	0
																																	0.0491472	0
																																	0.162019	0
																																	0.0368397	0
																																	0.00260697	0
																																	0.000372395	0
																																	0.0130249	0
																																	0.00120906	0
																																	0.0190328	0
																																	0.0524677	0
																																	0.0258176	0
																																	0.987189	1
																																	6.86944e-05	0
																																	0.00716403	0
																																	0.114536	0
																																	0.0202619	0
																																	0.17914	0
																																	0.0304636	0
																																	0.0102285	0
																																	0.000295937	0
																																	0.0044044	1
																																	0.00514665	0
																																	0.00364867	0
																																	0.954356	1
																																	0.0259448	0
																																	0.0151312	0
																																	0.0458864	0
																																	0.040204	0
																																	0.0157872	0
																																	0.125205	0
																																	0.617825	0
																																	0.0485424	0
																																	0.0652153	0
																																	0.0217792	0
																																	0.0260951	0
																																	0.0184627	0
																																	0.00485145	0
																																	0.00243356	0
																																	0.0104847	0
																																	0.0247964	0
																																	0.807472	0
																																	0.012236	0
																																	0.622632	0
																																	0.000533161	0
																																	0.844281	1
																																	0.019039	0
																																	0.00208989	0
																																	0.00248292	0
																																	0.0229902	0
																																	0.00311556	0
																																	0.00399257	0
																																	0.0148781	0
																																	0.0082812	0
																																	0.035935	0
																																	0.921981	0
																																	0.00290094	0
																																	0.0827756	0
																																	0.00807726	0
																																	0.00339183	0
																																	0.0193159	0
																																	0.0122887	0
																																	0.0440833	0
																																	0.0569275	0
																																	0.017655	0
																																	0.00306799	0
																																	0.0314989	0
																																	0.0442708	0
																																	0.905568	1
																																	0.0213869	0
																																	0.512005	1
																																	0.0563082	0
																																	0.0238637	0
																																	0.411525	0
																																	0.0219169	0
																																	0.0300099	0
																																	0.655163	1
																																	0.00497758	0
																																	0.0208895	0
																																	0.0323486	0
																																	0.0275284	0
																																	0.0108142	0
																																	0.0121604	0
																																	0.142385	0
																																	0.0267296	0
																																	0.0135235	0
																																	0.0450011	1
																																	0.181073	0
																																	0.998774	1
																																	0.00159904	0
																																	0.00256288	0
																																	0.531279	0
																																	0.0199392	0
																																	0.0413619	0
																																	0.016214	0
																																	0.0193521	0
																																	0.00108895	0
																																	0.00395352	0
																																	0.0354713	0
																																	0.0066697	0
																																	0.807127	1
																																	0.0201398	0
																																	0.017549	0
																																	0.0207947	0
																																	0.0192541	0
																																	0.0287598	0
																																	0.00507438	0
																																	0.00781622	0
																																	0.00163501	0
																																	0.00810647	0
																																	0.019986	1
																																	0.996651	1
																																	0.894175	1
																																	0.979088	1
																																	0.324707	0
																																	0.115447	1
																																	0.0238612	0
																																	0.000604391	0
																																	0.0868987	0
																																	0.0859006	0
																																	0.0164587	0
																																	0.0202021	0
																																	0.0704276	0
																																	0.00667417	0
																																	0.000854999	0
																																	0.000792466	0
																																	0.0620177	1
																																	0.274133	0
																																	0.000240003	0
																																	0.972214	1
																																	0.990503	1
																																	0.234451	0
																																	0.00236427	0
																																	0.992425	1
																																	0.689398	1

## Sheet: Figure4
Overall MGH	Prediction	Label	Expert	Sensitivity	Specificity		Overall UCSF	Prediction	Label	Expert	Sensitivity	Specificity		Overall Keio	Prediction	Label	Expert	Sensitivity	Specificity		ATTR MGH	Prediction	Label	Expert	Sensitivity	Specificity		ATTR UCSF	Prediction	Label	Expert	Sensitivity	Specificity		ATTR Keio	Prediction	Label	Expert	Sensitivity	Specificity		AL MGH	Prediction	Label	Expert	Sensitivity	Specificity		AL UCSF
	0.964419	1	General Cardiologist	0.673	0.912			0.00699815	0	General Cardiologist	0.696	0.854			0.808673	1	General Cardiologist	0.805	0.793			0.0041104	0	General Cardiologist	0.796	0.912			0.00699815	0	General Cardiologist	0.7	0.854			0.117585	0	General Cardiologist	0.884	0.793			0.0041104	0	General Cardiologist	0.659	0.912
	0.659561	1	Echocardiology expert	0.682	0.894			0.0167788	0	Echocardiology expert	0.783	0.833			0.117585	0	Echocardiology expert	0.72	0.884			0.00687843	0	Echocardiology expert	0.833	0.894			0.0167788	0	Echocardiology expert	0.6	0.833			0.00556375	0	Echocardiology expert	0.747	0.884			0.00687843	0	Echocardiology expert	0.636	0.894
	0.00589263	0						0.00233115	0						0.851643	1						0.00612707	0						0.00233115	0						0.0103446	0						0.00612707	0
	0.951531	1						1.63019e-05	0						0.00556375	0						0.00591442	0						1.63019e-05	0						0.304963	0						0.00591442	0
	0.99092	1						0.00381189	0						0.0103446	0						0.00245464	0						0.00381189	0						0.166929	0						0.00245464	0
	0.327172	1						0.000938846	0						0.304963	0						0.0155476	0						0.000938846	0						0.00553661	0						0.0155476	0
	0.822341	1						0.0212888	0						0.166929	0						0.00989132	0						0.0212888	0						0.0300098	0						0.00989132	0
	0.00333732	0						0.000312552	0						0.00553661	0						0.235379	0						0.000312552	0						0.791208	0						0.235379	0
	0.972642	1						0.00220509	0						0.0300098	0						0.0227661	0						0.00220509	0						0.0772118	0						0.0227661	0
	0.941028	1						0.00502961	0						0.568208	1						0.00873843	0						0.00502961	0						0.0821492	0						0.00873843	0
	0.997005	1						0.00391141	0						0.324151	1						0.0447225	0						0.00391141	0						0.0111185	0						0.0447225	0
	0.808804	1						0.00203705	0						0.996042	1						0.00180379	0						0.00203705	0						0.0211899	0						0.00180379	0
	0.932862	0						0.128742	1						0.791208	0						0.00262933	0						0.000728279	0						0.50468	0						0.00262933	0
	0.0131	0						0.000728279	0						0.848083	1						0.00539441	0						0.0183318	0						0.350689	0						0.00539441	0
	0.533913	0						0.915457	1						0.888173	1						0.0078707	0						0.00102461	0						0.0321963	0						0.0078707	0
	0.964167	0						0.0183318	0						0.0772118	0						0.00104316	0						0.0179264	0						0.00119877	0						0.00104316	0
	0.962632	0						0.00102461	0						0.969787	1						0.00357207	0						0.00452472	0						0.0149176	0						0.00357207	0
	0.0121348	0						0.0179264	0						0.0251631	1						0.000740826	0						0.00838689	0						0.00168139	0						0.000740826	0
	0.0332502	0						0.00452472	0						0.889019	1						0.000773762	0						0.00966509	0						0.000883905	0						0.000773762	0
	0.994307	0						0.965595	1						0.734921	1						0.00908196	0						0.000699073	0						0.104554	0						0.00908196	0
	0.00711645	1						0.00838689	0						0.0821492	0						0.00241637	0						0.0184347	0						0.00654078	0						0.00241637	0
	0.0117133	0						0.00966509	0						0.967142	1						0.0426645	0						0.00085932	0						0.00709034	0						0.0426645	0
	0.977841	1						0.000699073	0						0.982961	1						0.0159297	0						0.00214049	0						0.0081266	0						0.0159297	0
	0.989888	1						0.0184347	0						0.0111185	0						0.00256842	0						0.000540608	0						0.32093	0						0.00256842	0
	0.00190836	0						0.00085932	0						0.0211899	0						0.00711085	0						0.00861576	0						0.0357653	0						0.00711085	0
	0.00383204	0						0.00214049	0						0.50468	0						0.0081736	0						0.003618	0						0.0114762	0						0.0081736	0
	0.279268	1						0.000540608	0						0.666688	1						0.027505	0						0.00281391	0						0.0251211	0						0.027505	0
	0.0603484	1						0.00861576	0						0.350689	0						0.0137872	0						0.00053893	0						0.00180754	0						0.0137872	0
	0.986524	1						0.003618	0						0.0321963	0						0.00611751	0						0.00147066	0						0.000529394	0						0.00611751	0
	0.0552885	0						0.00281391	0						0.914038	1						0.00597804	0						0.00256546	0						0.475549	0						0.00597804	0
	0.0268742	0						0.00053893	0						0.00119877	0						0.00452156	0						0.00397264	0						0.00446458	0						0.00452156	0
	0.609826	1						0.00147066	0						0.0149176	0						0.00684224	0						0.00280344	0						0.0478163	0						0.00684224	0
	0.382526	0						0.00256546	0						0.906038	1						0.0131538	0						0.0046611	0						0.0173376	0						0.0131538	0
	0.0109935	0						0.00397264	0						0.00168139	0						0.0187646	0						0.00555503	0						0.00481577	0						0.0187646	0
	0.00538763	0						0.00280344	0						0.000883905	0						0.00800027	0						0.00101697	0						0.0167323	0						0.00800027	0
	0.00924453	0						0.0046611	0						0.104554	0						0.00881114	0						0.0193334	0						0.0632875	0						0.00881114	0
	0.999874	1						0.00555503	0						0.96141	1						0.00123042	0						0.00216568	0						0.355712	0						0.00123042	0
	0.0270258	0						0.00101697	0						0.00654078	0						0.00160652	0						0.00179559	0						0.0119061	0						0.00160652	0
	0.00182882	0						0.0193334	0						0.990672	1						0.020833	0						0.00290097	0						0.872933	0						0.020833	0
	0.998524	1						0.00216568	0						0.00709034	0						0.00860293	0						0.000585705	0						0.0022816	0						0.00860293	0
	0.971961	1						0.00179559	0						0.819062	1						0.00416058	0						0.0123781	0						0.64162	0						0.00416058	0
	0.00117546	0						0.00290097	0						0.689346	1						0.00408151	0						0.0101736	0						0.0222659	0						0.00408151	0
	0.999071	1						0.000585705	0						0.975539	1						0.00148553	0						0.017509	0						0.0713615	0						0.00148553	0
	0.203685	1						0.0123781	0						0.0081266	0						0.00699796	0						0.00572535	0						0.0266321	0						0.00699796	0
	0.301831	1						0.0101736	0						0.32093	0						0.00393856	0						0.00208277	0						0.0023364	0						0.00393856	0
	0.00387642	1						0.017509	0						0.0357653	0						0.0692993	0						0.000554919	0						0.00417404	0						0.0692993	0
	0.98999	1						0.924495	1						0.0114762	0						0.0077167	0						0.00334013	0						0.00826523	0						0.0077167	0
	0.99466	1						0.00572535	0						0.992265	1						0.00609764	0						0.0300633	0						0.0162712	0						0.00609764	0
	0.946313	1						0.00208277	0						0.920623	1						0.00796057	0						0.00158384	0						0.0575561	0						0.00796057	0
	0.770421	1						0.000554919	0						0.0251211	0						0.00741551	0						0.0116445	0						0.00126121	0						0.00741551	0
	0.00361198	1						0.00334013	0						0.996913	1						0.0155185	0						0.000928291	0						0.00366235	0						0.0155185	0
	0.121716	1						0.0300633	0						0.979305	1						0.00573642	0						0.00662252	0						0.445214	0						0.00573642	0
	0.075999	0						0.00158384	0						0.993622	1						0.00182705	0						0.00071916	0						0.00921446	0						0.00182705	0
	0.998661	1						0.0116445	0						0.00180754	0						0.0038712	0						0.00710163	0						0.00162145	0						0.0038712	0
	0.944456	1						0.000928291	0						0.946239	1						0.0125665	0						0.00464535	0						0.0109946	0						0.0125665	0
	0.934919	1						0.00662252	0						0.178107	1						0.00228622	0						0.00474489	0						0.173833	0						0.00228622	0
	0.986322	1						0.0123639	1						0.992437	1						0.00294706	0						0.00366184	0						0.0507035	0						0.00294706	0
	0.0340898	1						0.00071916	0						0.994858	1						0.000128158	0						0.00434676	0						0.0350603	0						0.000128158	0
	0.959145	1						0.00710163	0						0.000529394	0						0.00361057	0						0.00615349	0						0.00160188	0						0.00361057	0
	0.779432	1						0.00464535	0						0.936574	1						0.0285412	0						0.00147894	0						0.0150355	0						0.0285412	0
	0.0075624	0						0.00474489	0						0.475549	0						0.0190715	0						0.0017457	0						0.020023	0						0.0190715	0
	0.405058	0						0.00366184	0						0.00446458	0						0.0229094	0						0.0152992	0						0.00145626	0						0.0229094	0
	0.0113572	0						0.00434676	0						0.0478163	0						0.175859	0						0.00169062	0						0.0065558	0						0.175859	0
	0.280848	1						0.00615349	0						0.457598	1						0.00119862	0						0.0014354	0						0.0139786	0						0.00119862	0
	0.992015	1						0.00147894	0						0.936921	1						0.0018017	0						0.0203786	0						0.0394572	0						0.0018017	0
	0.379459	1						0.0017457	0						0.968314	1						0.0162029	0						0.12256	0						0.153556	0						0.0162029	0
	0.00428665	0						0.0152992	0						0.929534	1						0.0286808	0						0.00924398	0						0.0344203	0						0.0286808	0
	0.00274181	0						0.00169062	0						0.998442	1						0.00333738	0						0.000604808	0						0.00411956	0						0.00333738	0
	0.846764	1						0.0014354	0						0.0173376	0						0.00858097	0						0.000430412	0						0.119096	0						0.00858097	0
	0.999791	1						0.0203786	0						0.850065	1						0.199327	0						0.00226825	0						0.00154827	0						0.199327	0
	0.178298	0						0.12256	0						0.558377	1						0.00126392	0						0.00465101	0						0.147311	0						0.00126392	0
	0.01413	1						0.962326	1						0.00481577	0						0.00691392	0						0.0108002	0						0.927446	0						0.00691392	0
	0.962858	1						0.00924398	0						0.0167323	0						0.0215871	0						0.00071463	0						0.00359266	0						0.0215871	0
	0.998305	1						0.000604808	0						0.0632875	0						0.0071802	0						0.00113019	0						0.0207966	0						0.0071802	0
	0.00304022	0						0.000430412	0						0.355712	0						0.00126955	0						0.00784706	0						0.0223155	0						0.00126955	0
	0.298141	0						0.00226825	0						0.0119061	0						0.012457	0						0.00062269	0						0.205652	0						0.012457	0
	0.959654	1						0.00465101	0						0.872933	0						0.00414488	0						0.00504446	0						0.00343522	0						0.00414488	0
	0.991568	1						0.0108002	0						0.872544	1						0.0267234	0						0.000913954	0						0.0443866	0						0.0267234	0
	0.380281	0						0.00071463	0						0.992741	1						0.0128804	0						0.0156877	0						0.232276	0						0.0128804	0
	0.0902769	1						0.00876683	1						0.240094	1						0.0244399	0						0.0139255	0						0.255422	0						0.0244399	0
	0.0436277	1						0.00113019	0						0.946036	1						0.00371182	0						0.0022694	0						0.750247	0						0.00371182	0
	0.0109395	0						0.00784706	0						0.526242	1						0.021714	0						0.00321996	0						0.0101773	0						0.021714	0
	0.99844	1						0.00062269	0						0.0022816	0						0.00708738	0						0.00499961	0						0.00232157	0						0.00708738	0
	0.00816834	0						0.00504446	0						0.997872	1						0.00723252	0						0.00909671	0						0.0108145	0						0.00723252	0
	0.738948	0						0.0482262	1						0.966679	1						0.004733	0						0.13082	0						0.00732684	0						0.004733	0
	0.0102206	0						0.000913954	0						0.923998	1						0.00153446	0						0.00191135	0						0.0197177	0						0.00153446	0
	0.00153072	0						0.0156877	0						0.64162	0						0.00593886	0						0.00100364	0						0.00226665	0						0.00593886	0
	0.999679	1						0.0139255	0						0.902993	1						0.00747021	0						0.00222293	0						0.00994628	0						0.00747021	0
	0.920963	1						0.0022694	0						0.647521	1						0.00878826	0						0.00231008	0						0.0892398	0						0.00878826	0
	0.0219907	1						0.902353	1						0.993242	1						0.00601795	0						0.00204508	0						0.00534266	0						0.00601795	0
	0.999929	1						0.972164	1						0.0378758	1						0.0127859	0						0.000470754	0						0.00849888	0						0.0127859	0
	0.810577	0						0.00321996	0						0.240631	1						0.0983777	0						0.00137975	0						0.0616814	0						0.0983777	0
	0.0294617	0						0.00499961	0						0.392944	1						0.00434102	0						0.00366951	0						0.357777	0						0.00434102	0
	0.33649	1						0.00909671	0						0.0222659	0						0.00700433	0						0.00430045	0						0.0031535	0						0.00700433	0
	0.954056	0						0.13082	0						0.0713615	0						0.0114935	0						0.00195381	0						0.0811469	0						0.0114935	0
	0.722237	1						0.00191135	0						0.98628	1						0.0154053	0						0.00771182	0						0.00313365	0						0.0154053	0
	0.0390017	0						0.00100364	0						0.791964	1						0.000496119	0						0.00027433	0						0.0039152	0						0.000496119	0
	0.985893	1						0.00222293	0						0.0266321	0						0.993056	0						0.0020975	0						0.00284049	0						0.993056	0
	0.00684935	1						0.00231008	0						0.0023364	0						0.00453096	0						0.0099214	0						0.00117891	0						0.00453096	0
	0.994963	1						0.00204508	0						0.936172	1						0.107752	0						0.00453789	0						0.0113022	0						0.107752	0
	0.0503563	1						0.000470754	0						0.69062	1						0.00375951	0						0.00273752	0						0.0695313	0						0.00375951	0
	0.00563455	0						0.00516102	1						0.00417404	0						0.012798	0						0.00783035	0						0.0059365	0						0.012798	0
	0.226834	1						0.00137975	0						0.00826523	0						0.00701369	0						0.0100889	0						0.0182632	0						0.00701369	0
	0.00404125	0						0.00366951	0						0.994336	1						0.00563432	0						0.000169337	0						0.00846535	0						0.00563432	0
	0.849441	1						0.72986	1						0.0162712	0						0.0654945	0						0.015388	0						0.0459925	0						0.0654945	0
	0.0156443	0						0.00430045	0						0.134815	1						0.0279264	0						0.004085	0						0.376267	0						0.0279264	0
	0.943724	1						0.00195381	0						0.0575561	0						0.00229248	0						0.00143343	0						0.0144387	0						0.00229248	0
	0.0212485	0						0.00771182	0						0.921297	1						0.029877	0						0.00434437	0						0.0188661	0						0.029877	0
	0.922564	1						0.00027433	0						0.00126121	0						0.0647217	0						0.00214098	0						0.00593716	0						0.0647217	0
	0.226949	1						0.0020975	0						0.996433	1						0.00374699	0						0.00418262	0						0.0136869	0						0.00374699	0
	0.207004	1						0.0099214	0						0.00366235	0						0.00745495	0						0.00267032	0						0.016347	0						0.00745495	0
	0.99867	1						0.00453789	0						0.445214	0						0.0306398	0						0.00261523	0						0.0772906	0						0.0306398	0
	0.059401	1						0.00273752	0						0.00921446	0						0.00135473	0						0.00898993	0						0.115235	0						0.00135473	0
	0.00292635	0						0.00783035	0						0.974131	1						0.0103494	0						0.000958025	0						0.00597244	0						0.0103494	0
	0.0873329	1						0.0100889	0						0.89417	1						0.00172697	0						0.00211362	0						0.00609762	0						0.00172697	0
	0.00112116	0						0.000169337	0						0.00162145	0						0.00471673	0						0.00590983	0						0.00245311	0						0.00471673	0
	0.296969	0						0.015388	0						0.0109946	0						0.08938	0						0.000397503	0						0.00530583	0						0.08938	0
	0.996354	1						0.004085	0						0.173833	0						0.059538	0						0.0029425	0						0.0428111	0						0.059538	0
	0.987632	1						0.00143343	0						0.679516	1						0.0187801	0						0.00436704	0						0.00455374	0						0.0187801	0
	0.992026	1						0.982267	1						0.0507035	0						0.00747155	0						0.000223935	0						0.895109	0						0.00747155	0
	0.00634745	0						0.00434437	0						0.95868	1						0.00486405	0						0.000109047	0						0.0043878	0						0.00486405	0
	0.0357324	0						0.00214098	0						0.994114	1						0.00316826	0						0.0043268	0						0.851643	1						0.00316826	0
	0.0874051	1						0.00418262	0						0.192481	1						0.00117301	0						0.000858307	0						0.568208	1						0.00117301	0
	0.00891036	0						0.00267032	0						0.0350603	0						0.031488	0						0.0098979	0						0.996042	1						0.031488	0
	0.0412802	0						0.00261523	0						0.926028	1						0.00291473	0						0.00320395	0						0.848083	1						0.00291473	0
	0.00764549	0						0.00898993	0						0.795367	1						0.0234929	0						0.0678594	0						0.888173	1						0.0234929	0
	0.00991654	0						0.982575	1						0.932039	1						0.00149876	0						0.00673459	0						0.969787	1						0.00149876	0
	0.006787	0						0.000958025	0						0.508393	1						0.00579679	0						0.245777	0						0.0251631	1						0.00579679	0
	0.994706	1						0.00211362	0						0.00160188	0						0.000463665	0						0.054277	0						0.889019	1						0.000463665	0
	0.998031	1						0.00590983	0						0.0150355	0						0.0317732	0						0.328141	0						0.967142	1						0.0317732	0
	0.995012	1						0.000397503	0						0.284804	1						0.00223966	0						0.00178573	0						0.982961	1						0.00223966	0
	0.139358	0						0.0029425	0						0.82304	1						0.0119982	0						0.002735	0						0.666688	1						0.0119982	0
	0.913208	1						0.00436704	0						0.943075	1						0.0110285	0						0.00144599	0						0.914038	1						0.0110285	0
	0.650263	0						0.997242	1						0.020023	0						0.00323705	0						8.63969e-05	0						0.906038	1						0.00323705	0
	0.855576	1						0.000223935	0						0.00145626	0						0.00369775	0						0.000963433	0						0.96141	1						0.00369775	0
	0.653047	1						0.000109047	0						0.972842	1						0.0824032	0						0.0023605	0						0.990672	1						0.0824032	0
	0.00313812	0						0.0043268	0						0.0065558	0						0.00281662	0						0.0599355	0						0.819062	1						0.00281662	0
	0.200898	1						0.840676	1						0.0139786	0						0.000653625	0						0.0138319	0						0.689346	1						0.000653625	0
	0.999497	1						0.000858307	0						0.0394572	0						0.0400695	0						0.00395561	0						0.975539	1						0.0400695	0
	0.0121398	0						0.0098979	0						0.915893	1						0.0478764	0						0.0841783	0						0.992265	1						0.0478764	0
	0.927432	1						0.00320395	0						0.769664	1						0.0120982	0						0.00229031	0						0.920623	1						0.0120982	0
	0.122338	0						0.0678594	0						0.815217	1						0.00372192	0						0.0283994	0						0.996913	1						0.00372192	0
	0.983499	1						0.00673459	0						0.065443	1						0.0042125	0						0.00182274	0						0.979305	1						0.0042125	0
	0.0161041	0						0.245777	0						0.153556	0						0.0413723	0						0.0173677	0						0.993622	1						0.0413723	0
	0.226162	1						0.273381	1						0.0344203	0						0.0248715	0						0.00818583	0						0.946239	1						0.0248715	0
	0.974638	0						0.054277	0						0.00411956	0						0.00254363	0						0.00192299	0						0.178107	1						0.00254363	0
	0.999954	1						0.328141	0						0.119096	0						0.0114716	0						0.000473008	0						0.992437	1						0.0114716	0
	0.00870615	0						0.00178573	0						0.850613	1						0.000684798	0						0.00958831	0						0.994858	1						0.000684798	0
	0.00590575	0						0.002735	0						0.00154827	0						0.000337899	0						0.00201979	0						0.936574	1						0.000337899	0
	0.999257	1						0.00144599	0						0.147311	0						0.0341107	0						0.00868943	0						0.457598	1						0.0341107	0
	0.0926271	0						8.63969e-05	0						0.927446	0						0.00919295	0						0.00814742	0						0.936921	1						0.00919295	0
	0.907991	1						0.000963433	0						0.00359266	0						0.00199595	0						0.0243381	0						0.968314	1						0.00199595	0
	0.997492	0						0.0023605	0						0.0207966	0						0.00164349	0						0.00299187	0						0.929534	1						0.00164349	0
	0.364964	1						0.0599355	0						0.0223155	0						0.0187283	0						0.0146907	0						0.998442	1						0.0187283	0
	0.96699	1						0.0138319	0						0.961069	1						0.00214076	0						0.00160639	0						0.850065	1						0.00214076	0
	0.871861	1						0.00395561	0						0.994025	1						0.00406405	0						0.000167757	0						0.992741	1						0.00406405	0
	0.985059	1						0.0841783	0						0.205652	0						0.00314028	0						0.0503761	0						0.526242	1						0.00314028	0
	0.0272368	1						0.00229031	0						0.993728	1						0.0205646	0						0.00116788	0						0.997872	1						0.0205646	0
	0.993349	1						0.0283994	0						0.888377	1						0.0025335	0						0.00333956	0						0.923998	1						0.0025335	0
	0.997241	1						0.00182274	0						0.00645943	1						0.107739	0						0.0558125	0						0.902993	1						0.107739	0
	0.924727	1						0.0173677	0						0.00343522	0						0.0207361	0						0.00337887	0						0.647521	1						0.0207361	0
	0.0316052	1						0.00818583	0						0.0443866	0						0.0131718	0						0.0216024	0						0.993242	1						0.0131718	0
	0.979245	1						0.00192299	0						0.949653	1						0.0120907	0						0.00226675	0						0.0378758	1						0.0120907	0
	0.536879	0						0.000473008	0						0.925612	1						0.0102251	0						0.000777006	0						0.392944	1						0.0102251	0
	0.0172496	0						0.733988	1						0.107228	1						0.0157405	0						0.0141458	0						0.98628	1						0.0157405	0
	0.00314289	0						0.00958831	0						0.955786	1						0.000835806	0						0.000306057	0						0.791964	1						0.000835806	0
	0.49653	1						0.00201979	0						0.232276	0						0.00297353	0						0.00557682	0						0.69062	1						0.00297353	0
	0.331288	1						0.00868943	0						0.255422	0						0.00731489	0						0.0102838	0						0.994336	1						0.00731489	0
	0.482351	0						0.00814742	0						0.750247	0						0.00563429	0						0.0020493	0						0.134815	1						0.00563429	0
	0.996719	1						0.0194999	1						0.922993	1						0.00766817	0						0.0177069	0						0.921297	1						0.00766817	0
	0.00401843	0						0.0243381	0						0.0101773	0						0.00876286	0						0.00680932	0						0.974131	1						0.00876286	0
	0.00445455	0						0.00299187	0						0.989414	1						0.0105571	0						0.0121778	0						0.89417	1						0.0105571	0
	0.0223103	1						0.0146907	0						0.00232157	0						0.00542599	0						0.00262834	0						0.95868	1						0.00542599	0
	0.00655618	0						0.00160639	0						0.0108145	0						0.00776586	0						0.0145442	0						0.994114	1						0.00776586	0
	0.841662	1						0.000167757	0						0.94368	1						0.00320761	0						0.00188209	0						0.192481	1						0.00320761	0
	0.144902	0						0.0503761	0						0.972428	1						0.0112781	0						0.00308814	0						0.926028	1						0.0112781	0
	0.00344381	0						0.00116788	0						0.00732684	0						0.0358749	0						0.000440001	0						0.795367	1						0.0358749	0
	0.00668865	0						0.00333956	0						0.0197177	0						0.00433092	0						0.0777372	0						0.932039	1						0.00433092	0
	0.424307	0						0.0558125	0						0.292718	1						0.00236651	0						0.000345558	0						0.508393	1						0.00236651	0
	0.233416	0						0.00337887	0						0.00226665	0						0.011364	0						0.147853	0						0.284804	1						0.011364	0
	0.103581	1						0.0216024	0						0.00994628	0						0.00309223	0						0.00735073	0						0.943075	1						0.00309223	0
	0.732794	1						0.00226675	0						0.0892398	0						0.129069	0						0.000474736	0						0.769664	1						0.129069	0
	0.0287384	1						0.977035	1						0.00534266	0						0.00999553	0						0.0082025	0						0.815217	1						0.00999553	0
	0.00348064	0						0.000777006	0						0.938979	1						0.00627977	0						0.00478229	0						0.850613	1						0.00627977	0
	0.0817825	0						0.0141458	0						0.997955	1						0.119131	0						0.00500611	0						0.961069	1						0.119131	0
	0.00746894	0						0.000306057	0						0.00849888	0						0.0059274	0						0.000126862	0						0.994025	1						0.0059274	0
	0.00632018	0						0.00557682	0						0.0616814	0						0.66077	0						0.00788444	0						0.993728	1						0.66077	0
	0.0129059	0						0.0102838	0						0.855068	1						0.00223532	0						0.0631677	0						0.888377	1						0.00223532	0
	0.0461622	0						0.0020493	0						0.875624	1						0.0167415	0						0.00157666	0						0.00645943	1						0.0167415	0
	0.0118845	0						0.0177069	0						0.357777	0						0.00167936	0						0.0402541	0						0.925612	1						0.00167936	0
	0.57471	0						0.00680932	0						0.0031535	0						0.0490502	0						0.295092	0						0.107228	1						0.0490502	0
	0.364632	1						0.973244	1						0.0811469	0						0.0097224	0						0.000741065	0						0.955786	1						0.0097224	0
	0.777293	0						0.0121778	0						0.696927	1						0.00433235	0						0.00224444	0						0.922993	1						0.00433235	0
	0.986503	1						0.00262834	0						0.99854	1						0.00333486	0						0.000911538	0						0.989414	1						0.00333486	0
	0.941086	1						0.0145442	0						0.979199	1						0.00970396	0						0.00264832	0						0.94368	1						0.00970396	0
	0.986411	1						0.000187159	1						0.00313365	0						0.0359439	0						0.0032645	0						0.972428	1						0.0359439	0
	0.798115	1						0.00188209	0						0.0039152	0						0.0551819	0						0.00104803	0						0.292718	1						0.0551819	0
	0.3222	1						0.00308814	0						0.980464	1						0.0257393	0						0.000709057	0						0.938979	1						0.0257393	0
	0.691094	0						0.000440001	0						0.00284049	0						0.00614746	0						0.00298394	0						0.997955	1						0.00614746	0
	0.00657117	0						0.0777372	0						0.968984	1						0.0148951	0						0.00826672	0						0.855068	1						0.0148951	0
	0.999503	1						0.000345558	0						0.996183	1						0.0286272	0						0.00151676	0						0.875624	1						0.0286272	0
	0.147761	0						0.00351739	1						0.00117891	0						0.0355768	0						0.0154195	0						0.99854	1						0.0355768	0
	0.409524	0						0.764881	1						0.0113022	0						0.00151429	0						6.52671e-06	0						0.979199	1						0.00151429	0
	0.0268329	0						0.147853	0						0.998448	1						0.00611815	0						0.00198075	0						0.980464	1						0.00611815	0
	0.993037	1						0.00735073	0						0.0695313	0						0.0029912	0						0.0272072	0						0.968984	1						0.0029912	0
	0.001634	1						0.000474736	0						0.0059365	0						0.012896	0						0.102567	0						0.996183	1						0.012896	0
	0.0208776	0						0.0082025	0						0.839695	1						0.00639272	0						0.0038304	0						0.998448	1						0.00639272	0
	0.899293	1						0.00478229	0						0.297982	1						0.0141114	0						0.0054021	0						0.297982	1						0.0141114	0
	0.968989	1						0.00500611	0						0.880288	1						0.00227872	0						0.000555783	0						0.880288	1						0.00227872	0
	0.996272	1						0.000126862	0						0.418548	1						0.011431	0						0.000525594	0						0.998333	1						0.011431	0
	0.00147316	0						0.00788444	0						0.998333	1						0.116263	0						0.000232846	0						0.951885	1						0.116263	0
	0.0115422	1						0.0631677	0						0.508803	1						0.0107433	0						0.00961509	0						0.991743	1						0.0107433	0
	0.255896	1						0.00157666	0						0.0182632	0						0.00167096	0						2.15471e-05	0						0.21152	1						0.00167096	0
	0.00155824	0						0.0402541	0						0.951885	1						0.00136961	0						0.00648886	0						0.986105	1						0.00136961	0
	0.00511855	0						0.295092	0						0.00846535	0						0.0268908	0						0.00293054	0						0.98761	1						0.0268908	0
	0.15076	0						0.339982	1						0.0459925	0						0.02851	0						0.00245356	0						0.995385	1						0.02851	0
	0.0613515	1						0.894444	1						0.376267	0						0.00528459	0						0.00596252	0													0.00528459	0
	0.994963	1						0.000741065	0						0.0144387	0						0.045602	0						0.000274658	0													0.045602	0
	0.0066492	0						0.00224444	0						0.0188661	0						0.00397182	0						0.0137369	0													0.00397182	0
	0.00215803	0						0.000911538	0						0.00593716	0						0.00154835	0						0.000111154	0													0.00154835	0
	0.0202534	1						0.00264832	0						0.906955	1						0.0232833	0						0.0176313	0													0.0232833	0
	0.00560939	0						0.091288	1						0.991743	1						0.0123438	0						0.0220903	0													0.0123438	0
	0.0107585	0						0.0032645	0						0.0136869	0						0.00504571	0						0.00296041	0													0.00504571	0
	0.0121314	1						0.00104803	0						0.016347	0						0.130032	0						0.0532855	0													0.130032	0
	0.999819	1						0.000709057	0						0.971463	1						0.00447036	0						0.0183989	0													0.00447036	0
	0.428	1						0.00298394	0						0.0772906	0						0.0780241	0						0.00130245	0													0.0780241	0
	0.984531	1						0.00826672	0						0.115235	0						0.00366929	0						0.000384319	0													0.00366929	0
	0.45775	0						0.00151676	0						0.21152	1						0.00299944	0						0.0641847	0													0.00299944	0
	0.0204083	0						0.0154195	0						0.986105	1						0.00153271	0						0.000199944	0													0.00153271	0
	0.994	0						6.52671e-06	0						0.00597244	0						0.048393	0						0.0135491	0													0.048393	0
	0.989422	1						0.326198	1						0.00609762	0						0.00779827	0						0.00143503	0													0.00779827	0
	0.0312091	0						0.00198075	0						0.00245311	0						0.00291701	0						0.00244132	0													0.00291701	0
	0.0139305	1						0.0272072	0						0.98761	1						0.00563607	0						0.0327146	0													0.00563607	0
	0.0934806	0						0.102567	0						0.00530583	0						0.00338754	0						0.00789908	0													0.00338754	0
	0.912643	0						0.0038304	0						0.0428111	0						0.0753691	0						0.0081136	0													0.0753691	0
	0.0259711	0						0.0054021	0						0.00455374	0						0.00654623	0						0.00387599	0													0.00654623	0
	0.998982	1						0.000555783	0						0.995385	1						0.00670043	0						0.0355561	0													0.00670043	0
	0.671061	1						0.000525594	0						0.895109	0						0.0020457	0						0.00751692	0													0.0020457	0
	0.000960708	0						0.000232846	0						0.0043878	0						0.121835	0						0.00381556	0													0.121835	0
	0.834635	0						0.00961509	0													0.0118693	0						0.00456995	0													0.0118693	0
	0.963636	1						2.15471e-05	0													0.00101241	0						0.00378543	0													0.00101241	0
	0.899418	1						0.00648886	0													0.0521677	0						0.00140956	0													0.0521677	0
	0.00214967	0						0.00293054	0													0.0556943	0						0.0357198	0													0.0556943	0
	0.0103443	0						0.00245356	0													0.0029861	0						0.038744	0													0.0029861	0
	0.00168696	0						0.00596252	0													0.00318232	0						0.00412488	0													0.00318232	0
	0.994305	1						0.000274658	0													0.0179593	0						0.00201171	0													0.0179593	0
	0.987157	1						0.0137369	0													0.190431	0						0.0438325	0													0.190431	0
	0.0623872	1						0.000111154	0													0.111219	0						0.0058916	0													0.111219	0
	0.0025517	0						0.0176313	0													0.012354	0						0.0143303	0													0.012354	0
	0.017459	0						0.0220903	0													0.00356149	0						0.0186709	0													0.00356149	0
	0.987341	1						0.00296041	0													0.0115925	0						0.00598626	0													0.0115925	0
	0.999374	1						0.0532855	0													0.00345631	0						0.0012359	0													0.00345631	0
	0.0119569	0						0.0183989	0													0.00578925	0						0.0046733	0													0.00578925	0
	0.0987141	0						0.00130245	0													0.00177195	0						0.0263109	0													0.00177195	0
	0.104403	0						0.000384319	0													0.457493	0						0.00166402	0													0.457493	0
	0.0328354	0						0.0641847	0													0.00885722	0						0.0129287	0													0.00885722	0
	0.170161	1						0.000199944	0													0.0128433	0						0.00572792	0													0.0128433	0
	0.851519	1						0.0135491	0													0.00297937	0						0.00202917	0													0.00297937	0
	0.117741	0						0.00143503	0													0.330509	0						0.00120106	0													0.330509	0
	0.00850087	0						0.00244132	0													0.0049853	0						0.00120854	0													0.0049853	0
	0.00275663	0						0.00942787	1													0.00209418	0						0.0579115	0													0.00209418	0
	0.976491	1						0.0327146	0													0.00869062	0						0.00499041	0													0.00869062	0
	0.943746	1						0.00789908	0													0.0127277	0						0.00642089	0													0.0127277	0
	0.00214797	0						0.0081136	0													0.010599	0						0.00328159	0													0.010599	0
	0.158756	0						0.00387599	0													0.011703	0						0.00206071	0													0.011703	0
	0.97572	1						0.0355561	0													0.207593	0						0.00312948	0													0.207593	0
	0.704287	1						0.506346	1													0.00132246	0						0.00521097	0													0.00132246	0
	0.997031	1						0.00751692	0													0.0054482	0						0.00663084	0													0.0054482	0
	0.00221911	0						0.00381556	0													0.00308821	0						0.0033685	0													0.00308821	0
	0.671446	0						0.998648	1													0.000965373	0						0.00402543	0													0.000965373	0
	0.739374	1						0.00456995	0													0.0226245	0						0.00383249	0													0.0226245	0
	0.00562149	0						0.17155	1													0.00170046	0						0.0278352	0													0.00170046	0
	0.101967	0						0.00378543	0													0.0376103	0						0.00778015	0													0.0376103	0
	0.996033	1						0.00140956	0													0.00299522	0						0.0106877	0													0.00299522	0
	0.00832492	0						0.0357198	0													0.00120977	0						0.00508124	0													0.00120977	0
	0.11508	0						0.038744	0													0.00640418	0						0.000476122	0													0.00640418	0
	0.200082	1						0.00412488	0													0.000806153	0						0.0011445	0													0.000806153	0
	0.47999	0						0.00201171	0													0.00144622	0						0.000549406	0													0.00144622	0
	0.493273	1						0.00263061	1													0.175531	0						0.00125213	0													0.175531	0
	0.00306413	0						0.0438325	0													0.00175136	0						0.53933	0													0.00175136	0
	0.972843	1						0.0058916	0													0.00798468	0						0.0264707	0													0.00798468	0
	0.0686415	0						0.0143303	0													0.00842568	0						0.00758459	0													0.00842568	0
	0.976986	1						0.0186709	0													0.00201395	0						0.104381	0													0.00201395	0
	0.653848	0						0.206372	1													0.0019069	0						0.00196874	0													0.0019069	0
	0.997474	1						0.21666	1													0.037067	0						0.00500092	0													0.037067	0
	0.982816	0						0.00598626	0													0.00160989	0						0.0449389	0													0.00160989	0
	0.0987654	1						0.0012359	0													0.00274599	0						0.0317553	0													0.00274599	0
	0.719282	0						0.0046733	0													0.0165755	0						0.0004479	0													0.0165755	0
	0.997984	1						0.9883	1													0.00521062	0						0.00465831	0													0.00521062	0
	0.712619	1						0.0263109	0													0.00209538	0						0.000421286	0													0.00209538	0
	0.725589	1						0.0484529	1													0.00222265	0						0.000481993	0													0.00222265	0
	0.0165567	0						0.00166402	0													0.0048337	0						0.00913227	0													0.0048337	0
	0.957822	1						0.0129287	0													0.000915183	0						0.00750695	0													0.000915183	0
	0.00994277	1						0.00572792	0													0.00539603	0						0.00659344	0													0.00539603	0
	0.223462	1						0.00202917	0													0.00329378	0						0.00215286	0													0.00329378	0
	0.100242	1						0.00120106	0													0.010707	0						0.00319635	0													0.010707	0
	0.00195369	0						0.00120854	0													0.00979176	0						0.00196786	0													0.00979176	0
	0.0127977	0						0.0579115	0													0.00554693	0						0.0100946	0													0.00554693	0
	0.204582	0						0.00499041	0													0.0333393	0						0.00334021	0													0.0333393	0
	0.00710055	0						0.0326759	1													0.00220565	0						0.0073019	0													0.00220565	0
	0.625308	0						0.00642089	0													0.00145903	0						0.0240457	0													0.00145903	0
	0.990856	1						0.00328159	0													0.00768748	0						0.00364059	0													0.00768748	0
	0.00438583	0						0.00206071	0													0.00136354	0						0.00115971	0													0.00136354	0
	0.00404644	0						0.00312948	0													0.0103719	0						0.0206015	0													0.0103719	0
	0.000929743	0						0.00521097	0													0.00102237	0						0.00279415	0													0.00102237	0
	0.0224082	0						0.00663084	0													0.48619	0						0.018321	0													0.48619	0
	0.0325503	0						0.0033685	0													0.162769	0						0.00293849	0													0.162769	0
	0.0051348	0						0.00402543	0													0.0017878	0						0.000573754	0													0.0017878	0
	0.0319829	0						0.00383249	0													0.00943097	0						0.00495329	0													0.00943097	0
	0.310883	0						0.0278352	0													0.0247436	0						0.000692949	0													0.0247436	0
	0.00378412	0						0.00778015	0													0.00117907	0						0.000146151	0													0.00117907	0
	0.019189	0						0.0106877	0													0.00137407	0						0.0601873	0													0.00137407	0
	0.944031	1						0.00508124	0													0.0545467	0						0.00773761	0													0.0545467	0
	0.969607	1						0.000476122	0													0.00156382	0						0.0148527	0													0.00156382	0
	0.00592652	0						0.0011445	0													0.0258168	0						0.00278751	0													0.0258168	0
	0.034307	0						0.256737	1													0.00170645	0						0.0232105	0													0.00170645	0
	0.0531032	1						0.000549406	0													0.00182367	0						0.0227461	0													0.00182367	0
	0.029466	0						0.00125213	0													0.000491202	0						0.00184181	0													0.000491202	0
	0.00660023	0						0.53933	0													0.0992075	0						0.0197475	0													0.0992075	0
	0.714702	1						0.0264707	0													0.0318957	0						0.0131071	0													0.0318957	0
	0.27969	0						0.00758459	0													0.00188625	0						0.000804797	0													0.00188625	0
	0.0105425	0						0.104381	0													0.0596847	0						0.0250537	0													0.0596847	0
	0.260413	1						0.00196874	0													0.0149262	0						5.25861e-05	0													0.0149262	0
	0.997687	1						0.00500092	0													0.0292891	0						0.128742	1													0.0292891	0
	0.0054144	0						0.0449389	0													0.0310128	0						0.962326	1													0.0310128	0
	0.00678954	0						0.0317553	0													0.00794217	0						0.982575	1													0.00794217	0
	0.0047107	0						0.0004479	0													0.00368211	0						0.840676	1													0.00368211	0
	0.0490856	0						0.00465831	0													0.00859587	0						0.733988	1													0.00859587	0
	0.696745	1						0.000421286	0													0.00197918	0						0.977035	1													0.00197918	0
	0.00149966	0						0.000481993	0													0.00225888	0						0.973244	1													0.00225888	0
	0.0189419	1						0.00913227	0													0.00273797	0						0.326198	1													0.00273797	0
	0.941833	1						0.00750695	0													0.525462	1						0.17155	1													0.959494	1
	0.0109958	0						0.00659344	0													0.962978	1						0.995583	1													0.833872	1
	0.337364	0						0.00215286	0													0.935581	1																				0.666087	1
	0.113944	0						0.00319635	0													0.00140985	1																				0.859681	1
	0.00993547	0						0.00196786	0													0.948418	1																				0.0431661	1
	0.220157	0						0.0100946	0													0.90298	1																				0.142836	1
	0.0832237	0						0.00334021	0													0.24109	1																				0.0144451	1
	0.00265577	1						0.0073019	0													0.885809	1																				0.815575	1
	0.404198	1						0.0240457	0													0.799415	1																				0.00628229	1
	0.236875	0						0.00364059	0													0.0452438	1																				0.519367	1
	0.995978	1						0.0672194	1													0.974672	1																				0.0280587	1
	0.565694	1						0.00115971	0													0.933042	1																				0.978212	1
	0.0530175	0						0.0206015	0													0.793161	1																				0.953446	1
	0.00573844	0						0.00279415	0													0.962839	1																				0.784514	1
	0.515096	0						0.018321	0													0.916185	1																				0.340451	1
	0.805656	1						0.00293849	0													0.992839	1																				0.823219	1
	0.988035	0						0.000573754	0													0.00175747	1																				0.0390617	1
	0.258427	1						0.00495329	0													0.967617	1																				0.98255	1
	0.993414	0						0.000692949	0													0.934683	1																				0.145829	1
	0.851722	0						0.000146151	0													0.907726	1																				0.974082	1
	0.0296524	0						0.0601873	0													0.794229	1																				0.884889	1
	0.453988	1						0.0157778	1													0.993604	1																				0.00253929	1
	0.466973	0						0.000977993	1													0.891753	1																				0.00630958	1
	0.00336373	0						0.00773761	0													0.977324	1																				0.359561	1
	0.67308	1						0.0148527	0													0.969637	1																				0.0716943	1
	0.969393	0						0.00278751	0													0.0521572	1																				0.266468	1
	0.00738856	0						0.0232105	0													0.741477	1																				0.926991	1
	0.998287	1						0.0227461	0													0.00545186	1																				0.73347	1
	0.112606	1						0.00184181	0													0.901463	1																				0.485616	1
	0.0119216	0						0.0197475	0													0.957751	1																				0.957427	1
	0.885497	1						0.0131071	0													0.991412	1																				0.0615436	1
	0.376989	0						0.000804797	0													0.940099	1																				0.151515	1
	0.106628	0						0.0250537	0													0.916683	1																				0.92919	1
	0.992652	1						0.323259	1													0.987655	1																				0.305954	1
	0.996829	1						0.0624853	1													0.981221	1																				0.97486	1
	0.903288	1						0.993876	1													0.98109	1																				0.929834	1
	0.99692	1						0.995583	1													0.941124	1																				0.945061	1
	0.334647	0						5.25861e-05	0													0.963527	1																				0.99563	1
	0.0309529	1																				0.0235717	1																				0.033095	1
	0.00234875	0																				0.965954	1																				0.991833	1
	0.167697	1																				0.877106	1																				0.838604	1
	0.416504	1																				0.0206861	1																				0.0219909	1
	0.00847547	1																				0.995962	1																				0.776713	1
	0.881112	1																				0.992705	1																				0.275486	1
	0.456929	0																				0.872686	1
	0.0019879	0																				0.990507	1
	0.998857	1																				0.993369	1
	0.979891	1																				0.263267	1
	0.125865	0																				0.980185	1
	0.0120342	0																				0.977126	1
	0.00140762	0																				0.434869	1
	0.611399	1																				0.990834	1
	0.985919	1																				0.998578	1
	0.166848	0																				0.75944	1
	0.00892609	1
	0.795531	1
	0.459062	1
	0.0242932	0
	0.998955	1
	0.663963	0
	0.0188499	0
	0.855604	1
	0.00158507	0
	0.414721	1
	0.0939535	0
	0.683604	0
	0.998807	1
	0.202243	1
	0.00348362	0
	0.73664	1
	0.673141	1
	0.00631675	0
	0.0360652	0
	0.0121973	1
	0.0040127	0
	0.00077197	0
	0.286476	1
	0.995381	1
	0.489535	0
	0.0183499	0
	0.0133876	1
	0.980317	1
	0.993498	1
	0.999771	1
	0.994039	1
	0.958412	1
	0.839596	0
	0.00619966	0
	0.113269	0
	0.562122	1
	0.902288	0
	0.00259954	0
	0.999282	1
	0.521198	0
	0.0243776	0
	0.893508	1
	0.0120356	0
	0.98326	1
	0.995158	1
	0.000588357	0
	0.254369	1
	0.0708088	0
	0.847699	0
	0.29905	0
	0.997273	1
	0.00811043	0
	0.0121188	0
	0.929469	1
	0.127867	0
	0.016185	0
	0.441847	1
	0.0127006	0
	0.92272	1
	0.0285552	0
	0.0321637	0
	0.0122512	1
	0.993918	1
	0.000471801	0
	0.999897	1
	0.00803533	0
	0.00528684	1
	0.00155604	0
	0.00603017	0
	0.00295678	1
	0.00479481	0
	0.299923	0
	0.0142634	0
	0.0228443	0
	0.85821	1
	0.027618	1
	0.79461	1
	0.246701	1
	0.386298	1
	0.972874	1
	0.90066	1
	0.9976	1
	0.865854	1
	0.995704	1
	0.894317	1
	0.997634	1
	0.0358409	1
	0.0170442	0
	0.146794	1
	0.0051915	0
	0.005564	0
	0.999626	1
	0.98393	1
	0.229284	1
	0.998321	1
	0.0680934	0
	0.999562	1
	0.00308402	0
	0.947857	1
	0.00586012	0
	0.0341282	0
	0.998434	1
	0.1606	1
	0.99851	1
	0.981115	1
	0.00361371	0
	0.0133749	0
	0.007328	0
	0.999384	1
	0.997532	1
	0.0140841	1
	0.00885203	1
	0.0069643	0
	0.00237638	0
	0.837355	1
	0.024775	0
	0.960012	0
	0.00474831	0
	0.924804	1
	0.0113052	0
	0.70705	1
	0.99923	1
	0.990298	1
	0.996418	1
	0.929106	0
	0.617972	0
	0.583172	0
	0.0234346	1
	0.00550109	0
	0.991221	1
	0.938156	0
	0.0838254	0
	0.0443685	0
	0.201027	0
	0.717967	1
	0.890448	1
	0.0231182	0
	0.185971	1
	0.188354	0
	0.471443	1
	0.264747	0
	0.0110266	0
	0.821667	1
	0.990615	1
	0.0702073	1
	0.999276	1
	0.999104	1
	0.903626	1
	0.993864	0
	0.136898	1
	0.156867	0
	0.956438	1
	0.0370413	0
	0.114937	0
	0.0991799	1
	0.00256854	0
	0.263409	1
	0.972792	1
	0.914587	1
	0.971119	1
	0.929127	1
	0.00227687	0
	0.00313902	0
	0.0833364	0
	0.998169	1
	0.0602917	0
	0.0107882	0
	0.999938	1
	0.008077	0
	0.0131053	0
	0.889581	1
	0.00353068	0
	0.00727132	0
	0.905192	0
	0.0502388	0
	0.0025478	0
	0.370285	0
	0.99722	1
	0.998552	0
	0.016673	0
	0.901383	0
	0.986333	1
	0.00280505	0
	0.999315	1
	0.00180429	0
	0.328203	1
	0.478681	0
	0.00836986	0
	0.00590372	0
	0.990926	1
	0.997016	1
	0.0294932	0
	0.943927	1
	0.122114	0
	0.999864	1
	0.00890333	0
	0.0018239	0
	0.166876	0
	0.00473207	0
	0.00329813	1
	0.594893	1
	0.990619	1
	0.00265062	0
	0.0187565	0
	0.00129104	0
	0.932203	1
	0.606144	1
	0.0163244	0
	0.976119	1
	0.0815046	0
	0.00385141	0
	0.0280412	0
	0.0505836	0
	0.988229	1
	0.0154412	1
	0.473459	1
	0.00132698	0
	0.999069	1
	0.00434667	0
	0.999687	1
	0.0103527	0
	0.007319	0
	0.0901472	0
	0.014635	0
	0.00386268	0
	0.791078	1
	0.0105192	0
	0.979452	1
	0.00353479	0
	0.0125558	0
	0.9556	1
	0.188461	0
	0.341673	0
	0.988768	1
	0.00911018	0
	0.264148	1
	0.00414109	0
	0.993486	1
	0.522707	1
	0.0163436	0
	0.0100724	0
	0.992603	1
	0.0487749	1
	0.256988	0
	0.178698	1
	0.999661	1
	0.592884	0
	0.0124703	0
	0.0346072	1
	0.999524	0
	0.0297433	0
	0.039496	0
	0.00280877	0
	0.417611	1
	0.236591	0
	0.941928	1
	0.99917	1
	0.0200003	0
	0.115101	0
	0.0052917	0
	0.087096	1
	0.00200596	0
	0.535265	1
	0.874276	0
	0.541999	0
	0.992915	0
	0.99321	1
	0.0066027	0
	0.0105945	0
	0.0334467	0
	0.99691	1
	0.996869	0
	0.00799325	1
	0.920081	1
	0.190881	0
	0.0242592	0
	0.00717962	1
	0.0632322	1
	0.00523585	0
	0.507564	1
	0.998067	1
	0.00368327	0
	0.875087	0
	0.698779	1
	0.993815	1
	0.999313	0
	0.0648836	1
	0.0167928	0
	0.0108787	1
	0.00194678	0
	0.162345	0
	0.0297489	0
	0.0044001	0
	0.0347513	1
	0.00219041	0
	0.00521412	0
	0.535465	1
	0.697307	0
	0.640748	1
	0.906607	1
	0.0287719	1
	0.709502	1
	0.872193	0
	0.032741	1
	0.00265157	0
	0.410382	1
	0.154556	0
	0.84505	1
	0.169648	1
	0.84457	1
	0.104998	0
	0.0167382	0
	0.00827912	0
	0.800728	1
	0.72615	1
	0.00901264	0
	0.05326	1
	0.050993	0
	0.0632977	0
	0.630133	0
	0.930213	1
	0.0120618	0
	0.997232	1
	0.178779	0
	0.993815	1
	0.957252	1
	0.743602	1
	0.0314447	0
	0.0603765	0
	0.861513	1
	0.971975	0
	0.504622	1
	0.00151914	0
	0.00238127	0
	0.0492411	0
	0.382491	1
	0.990166	0
	0.960535	1
	0.998391	1
	0.0646195	0
	0.760799	0
	0.210667	0
	0.00741977	0
	0.0176413	0
	0.0384569	0
	0.0203711	0
	0.99856	1
	0.430382	1
	0.0202819	1
	0.0110383	0
	0.00448075	0
	0.119402	0
	0.00292635	0
	0.997691	1
	0.00476307	0
	0.0277273	1
	0.0212182	1
	0.508571	1
	0.00536355	0
	0.0401518	0
	0.995869	1
	0.551492	1
	0.910669	1
	0.999958	1
	0.351507	0
	0.989585	0
	0.993162	1
	0.277865	1
	0.0127001	0
	0.82459	1
	0.00555754	0
	0.997305	1
	0.0146934	0
	0.209748	1
	0.988454	1
	0.956465	0
	0.941643	1
	0.856769	1
	0.979522	1
	0.393696	1
	0.00108579	0
	0.0120885	0
	0.00175747	0
	0.985747	1
	0.0309363	1
	0.426347	1
	0.975211	1
	0.000969112	0
	0.0960803	0
	0.987572	1
	0.00840571	0
	0.03376	0
	0.0105711	0
	0.107502	0
	0.0145319	0
	0.00202027	0
	0.0129568	0
	0.00136933	0
	0.99407	1
	0.0129377	0
	0.00712052	0
	0.415001	1
	0.024485	1
	0.303457	1
	0.376577	1
	0.321006	0
	0.230541	0
	0.0153624	0
	0.000867337	0
	0.883435	0
	0.0259888	0
	0.00958484	0
	0.00522771	0
	0.997265	1
	0.00917068	1
	0.0181403	0
	0.561955	1
	0.997724	1
	0.419117	0
	0.8798	0
	0.997742	1
	0.00691417	0
	0.98409	1
	0.00227037	0
	0.105902	0
	0.998963	1
	0.0120718	0
	0.0107976	0
	0.309544	0
	0.0100299	0
	0.0105626	0
	0.0283873	0
	0.00272921	0
	0.560087	1
	0.991779	1
	0.186524	0
	0.881335	1
	0.184613	0
	0.0998489	1
	0.00129712	0
	0.0120483	0
	0.0443417	0
	0.906172	1
	0.0224288	0
	0.999543	0
	0.00784853	1
	0.0147161	0
	0.00828987	0
	0.656765	0
	0.105702	0
	0.127605	1
	0.151692	1
	0.00273392	1
	0.00622907	0
	0.0326632	0
	0.11382	1
	0.262487	1
[truncated: 11 more columns]

## Sheet: Figure5
a MGH	precision	recall		a UCSF	precision	recall		b MGH	precision	recall		b UCSF	precision	recall		c MGH	precision	recall		c UCSF	precision	recall
	0.00652236	1			0.00648448	1			0.006	1			0.0062	1			0.039	1			0.034	1
	0.00642844	0.985507			0.00633107	0.97619			0.00600354	1			0.00620366	1			0.0390223	1			0.0340195	1
	0.00642904	0.985507			0.00633205	0.97619			0.00600709	1			0.00620733	1			0.0390446	1			0.0340391	1
	0.00642965	0.985507			0.00633302	0.97619			0.00601064	1			0.006211	1			0.0390669	1			0.0340586	1
	0.00643026	0.985507			0.006334	0.97619			0.0060142	1			0.00621467	1			0.0390892	1			0.0340782	1
	0.00643087	0.985507			0.00633498	0.97619			0.00601776	1			0.00621835	1			0.0391116	1			0.0340978	1
	0.00643148	0.985507			0.00633596	0.97619			0.00602132	1			0.00622203	1			0.039134	1			0.0341174	1
	0.00643208	0.985507			0.00633694	0.97619			0.00602489	1			0.00622572	1			0.0391564	1			0.0341371	1
	0.00643269	0.985507			0.00633792	0.97619			0.00602847	1			0.00622941	1			0.0391789	1			0.0341567	1
	0.0064333	0.985507			0.0063389	0.97619			0.00603204	1			0.00623311	1			0.0392013	1			0.0341764	1
	0.00643391	0.985507			0.00633988	0.97619			0.00603563	1			0.00623681	1			0.0392238	1			0.0341962	1
	0.00643452	0.985507			0.00634086	0.97619			0.00603921	1			0.00624051	1			0.0392464	1			0.0342159	1
	0.00643513	0.985507			0.00634184	0.97619			0.0060428	1			0.00624422	1			0.0392689	1			0.0342357	1
	0.00643574	0.985507			0.00634282	0.97619			0.0060464	1			0.00624793	1			0.0392915	1			0.0342555	1
	0.00643635	0.985507			0.0063438	0.97619			0.00605	1			0.00625165	1			0.0393141	1			0.0342753	1
	0.00643696	0.985507			0.00634478	0.97619			0.0060536	1			0.00625537	1			0.0393367	1			0.0342951	1
	0.00643757	0.985507			0.00634577	0.97619			0.00605721	1			0.0062591	1			0.0393594	1			0.0343149	1
	0.00643817	0.985507			0.00634675	0.97619			0.00604956	0.998729			0.0062512	0.998729			0.0393113	0.998729			0.0342728	0.998729
	0.00643878	0.985507			0.00634773	0.97619			0.00605316	0.998729			0.00625492	0.998729			0.039334	0.998729			0.0342927	0.998729
	0.00643939	0.985507			0.00634871	0.97619			0.00605677	0.998729			0.00625865	0.998729			0.0393567	0.998729			0.0343126	0.998729
	0.00644	0.985507			0.0063497	0.97619			0.00606039	0.998729			0.00626239	0.998729			0.0393794	0.998729			0.0343325	0.998729
	0.00644061	0.985507			0.00635068	0.97619			0.00606401	0.998729			0.00626613	0.998729			0.0394021	0.998729			0.0343524	0.998729
	0.00644122	0.985507			0.00635167	0.97619			0.00606763	0.998729			0.00626987	0.998729			0.0394249	0.998729			0.0343723	0.998729
	0.00644183	0.985507			0.00635265	0.97619			0.00607126	0.998729			0.00627362	0.998729			0.0394477	0.998729			0.0343923	0.998729
	0.00644244	0.985507			0.00635363	0.97619			0.0060749	0.998729			0.00627738	0.998729			0.0394705	0.998729			0.0344123	0.998729
	0.00644305	0.985507			0.00635462	0.97619			0.00607853	0.998729			0.00628113	0.998729			0.0394933	0.998729			0.0344323	0.998729
	0.00644367	0.985507			0.0063556	0.97619			0.00608217	0.998729			0.0062849	0.998729			0.0395162	0.998729			0.0344524	0.998729
	0.00644428	0.985507			0.00635659	0.97619			0.00608582	0.998729			0.00628866	0.998729			0.0395391	0.998729			0.0344724	0.998729
	0.00644489	0.985507			0.00635757	0.97619			0.00608947	0.998729			0.00629243	0.998729			0.039562	0.998729			0.0344925	0.998729
	0.0064455	0.985507			0.00635856	0.97619			0.00609313	0.998729			0.00629621	0.998729			0.0395849	0.998729			0.0345126	0.998729
	0.00644611	0.985507			0.00635955	0.97619			0.00609678	0.998729			0.00629999	0.998729			0.0396079	0.998729			0.0345328	0.998729
	0.00644672	0.985507			0.00636053	0.97619			0.00610045	0.998729			0.00630378	0.998729			0.0396309	0.998729			0.0345529	0.998729
	0.00644733	0.985507			0.00636152	0.97619			0.00610412	0.998729			0.00630756	0.998729			0.0396539	0.998729			0.0345731	0.998729
	0.00644794	0.985507			0.00636251	0.97619			0.00610779	0.998729			0.00631136	0.998729			0.039677	0.998729			0.0345933	0.998729
	0.00644855	0.985507			0.0063635	0.97619			0.00611147	0.998729			0.00631516	0.998729			0.0397	0.998729			0.0346135	0.998729
	0.00644917	0.985507			0.00636448	0.97619			0.00611515	0.998729			0.00631896	0.998729			0.0397231	0.998729			0.0346338	0.998729
	0.00644978	0.985507			0.00636547	0.97619			0.00611883	0.998729			0.00632277	0.998729			0.0397463	0.998729			0.0346541	0.998729
	0.00645039	0.985507			0.00636646	0.97619			0.00612252	0.998729			0.00632658	0.998729			0.0397694	0.998729			0.0346744	0.998729
	0.006451	0.985507			0.00636745	0.97619			0.00612622	0.998729			0.0063304	0.998729			0.0397926	0.998729			0.0346947	0.998729
	0.00645161	0.985507			0.00636943	0.97619			0.00612992	0.998729			0.00633422	0.998729			0.0398158	0.998729			0.034715	0.998729
	0.00645223	0.985507			0.00637042	0.97619			0.00613362	0.998729			0.00633805	0.998729			0.0398391	0.998729			0.0347354	0.998729
	0.00645284	0.985507			0.00637141	0.97619			0.00613733	0.998729			0.00634188	0.998729			0.0398623	0.998729			0.0347558	0.998729
	0.00645345	0.985507			0.0063724	0.97619			0.00614104	0.998729			0.00634571	0.998729			0.0398856	0.998729			0.0347762	0.998729
	0.00645406	0.985507			0.00637339	0.97619			0.00614476	0.998729			0.00634955	0.998729			0.039909	0.998729			0.0347966	0.998729
	0.00645467	0.985507			0.00637438	0.97619			0.00614848	0.998729			0.0063534	0.998729			0.0399323	0.998729			0.0348171	0.998729
	0.00645529	0.985507			0.00637537	0.97619			0.0061522	0.998729			0.00635725	0.998729			0.0399557	0.998729			0.0348376	0.998729
	0.0064559	0.985507			0.00637636	0.97619			0.00615594	0.998729			0.0063611	0.998729			0.0399791	0.998729			0.0348581	0.998729
	0.00645651	0.985507			0.00637735	0.97619			0.00615967	0.998729			0.00636496	0.998729			0.0400025	0.998729			0.0348787	0.998729
	0.00645713	0.985507			0.00637834	0.97619			0.00616341	0.998729			0.00636882	0.998729			0.040026	0.998729			0.0348992	0.998729
	0.00645774	0.985507			0.00637934	0.97619			0.00616715	0.998729			0.00637269	0.998729			0.0400495	0.998729			0.0349198	0.998729
	0.00645835	0.985507			0.00638033	0.97619			0.0061709	0.998729			0.00637656	0.998729			0.040073	0.998729			0.0349404	0.998729
	0.00645897	0.985507			0.00638132	0.97619			0.00617466	0.998729			0.00638044	0.998729			0.0400965	0.998729			0.0349611	0.998729
	0.00645958	0.985507			0.00638232	0.97619			0.00617841	0.998729			0.00638432	0.998729			0.0401201	0.998729			0.0349817	0.998729
	0.00646019	0.985507			0.00638331	0.97619			0.00618218	0.998729			0.00638821	0.998729			0.0401437	0.998729			0.0350024	0.998729
	0.00646081	0.985507			0.0063843	0.97619			0.00618594	0.998729			0.0063921	0.998729			0.0401673	0.998729			0.0350231	0.998729
	0.0063664	0.971014			0.0063853	0.97619			0.00618971	0.998729			0.006396	0.998729			0.040191	0.998729			0.0350438	0.998729
	0.00636701	0.971014			0.00638629	0.97619			0.00619349	0.998729			0.0063999	0.998729			0.0402146	0.998729			0.0350646	0.998729
	0.00636761	0.971014			0.00638729	0.97619			0.00619727	0.998729			0.00640381	0.998729			0.0402383	0.998729			0.0350854	0.998729
	0.00636822	0.971014			0.00638828	0.97619			0.00620106	0.998729			0.00640772	0.998729			0.0402621	0.998729			0.0351062	0.998729
	0.00636882	0.971014			0.00638928	0.97619			0.00620485	0.998729			0.00641163	0.998729			0.0402858	0.998729			0.035127	0.998729
	0.00636943	0.971014			0.00639027	0.97619			0.00620864	0.998729			0.00641555	0.998729			0.0403096	0.998729			0.0351479	0.998729
	0.00637003	0.971014			0.00639127	0.97619			0.00621244	0.998729			0.00641948	0.998729			0.0403335	0.998729			0.0351688	0.998729
	0.00637064	0.971014			0.00639227	0.97619			0.00621625	0.998729			0.00642341	0.998729			0.0403573	0.998729			0.0351897	0.998729
	0.00637124	0.971014			0.00639326	0.97619			0.00622005	0.998729			0.00642734	0.998729			0.0403812	0.998729			0.0352106	0.998729
	0.00637185	0.971014			0.00639426	0.97619			0.00622387	0.998729			0.00643128	0.998729			0.0404051	0.998729			0.0352316	0.998729
	0.00637246	0.971014			0.00639526	0.97619			0.00622769	0.998729			0.00643523	0.998729			0.040429	0.998729			0.0352525	0.998729
	0.00637306	0.971014			0.00639626	0.97619			0.00623151	0.998729			0.00643917	0.998729			0.040453	0.998729			0.0352735	0.998729
	0.00637367	0.971014			0.00639725	0.97619			0.00623534	0.998729			0.00644313	0.998729			0.040477	0.998729			0.0352946	0.998729
	0.00637427	0.971014			0.00639825	0.97619			0.00623917	0.998729			0.00644709	0.998729			0.040501	0.998729			0.0353156	0.998729
	0.00637488	0.971014			0.00639925	0.97619			0.006243	0.998729			0.00645105	0.998729			0.040525	0.998729			0.0353367	0.998729
	0.00637549	0.971014			0.00640025	0.97619			0.00624685	0.998729			0.00645502	0.998729			0.0405491	0.998729			0.0353578	0.998729
	0.00637609	0.971014			0.00640125	0.97619			0.00625069	0.998729			0.00645899	0.998729			0.0405732	0.998729			0.0353789	0.998729
	0.0063767	0.971014			0.00640225	0.97619			0.00625454	0.998729			0.00646297	0.998729			0.0405973	0.998729			0.0354001	0.998729
	0.00637731	0.971014			0.00640325	0.97619			0.0062584	0.998729			0.00646696	0.998729			0.0406215	0.998729			0.0354213	0.998729
	0.00637792	0.971014			0.00640425	0.97619			0.00626226	0.998729			0.00647094	0.998729			0.0406457	0.998729			0.0354425	0.998729
	0.00637852	0.971014			0.00640525	0.97619			0.00626612	0.998729			0.00647494	0.998729			0.0406699	0.998729			0.0354637	0.998729
	0.00637913	0.971014			0.00640625	0.97619			0.00626999	0.998729			0.00647894	0.998729			0.0406942	0.998729			0.035485	0.998729
	0.00637974	0.971014			0.00640725	0.97619			0.00627387	0.998729			0.00648294	0.998729			0.0407184	0.998729			0.0355063	0.998729
	0.00638034	0.971014			0.00640825	0.97619			0.00627775	0.998729			0.00648695	0.998729			0.0407427	0.998729			0.0355276	0.998729
	0.00638095	0.971014			0.00640925	0.97619			0.00628163	0.998729			0.00649096	0.998729			0.0407671	0.998729			0.0355489	0.998729
	0.00638156	0.971014			0.00641026	0.97619			0.00628552	0.998729			0.00649498	0.998729			0.0407914	0.998729			0.0355703	0.998729
	0.00638217	0.971014			0.00641126	0.97619			0.00628942	0.998729			0.006499	0.998729			0.0408158	0.998729			0.0355917	0.998729
	0.00638278	0.971014			0.00641226	0.97619			0.00629331	0.998729			0.00650303	0.998729			0.0408403	0.998729			0.0356131	0.998729
	0.00638338	0.971014			0.00641326	0.97619			0.00629722	0.998729			0.00650706	0.998729			0.0408647	0.998729			0.0356345	0.998729
	0.00638399	0.971014			0.00641427	0.97619			0.00630113	0.998729			0.0065111	0.998729			0.0408892	0.998729			0.035656	0.998729
	0.0063846	0.971014			0.00641527	0.97619			0.00630504	0.998729			0.00651514	0.998729			0.0409137	0.998729			0.0356775	0.998729
	0.00638521	0.971014			0.00641628	0.97619			0.00630896	0.998729			0.00651919	0.998729			0.0409382	0.998729			0.035699	0.998729
	0.00638582	0.971014			0.00641728	0.97619			0.00631288	0.998729			0.00652324	0.998729			0.0409628	0.998729			0.0357205	0.998729
	0.00638643	0.971014			0.00641828	0.97619			0.00631681	0.998729			0.0065273	0.998729			0.0409874	0.998729			0.0357421	0.998729
	0.00638704	0.971014			0.00641929	0.97619			0.00632074	0.998729			0.00653136	0.998729			0.041012	0.998729			0.0357637	0.998729
	0.00638764	0.971014			0.00642029	0.97619			0.00632468	0.998729			0.00653543	0.998729			0.0410367	0.998729			0.0357853	0.998729
	0.00638825	0.971014			0.0064213	0.97619			0.00632862	0.998729			0.00653951	0.998729			0.0410614	0.998729			0.035807	0.998729
	0.00638886	0.971014			0.00642231	0.97619			0.00632062	0.997459			0.00653124	0.997459			0.0410113	0.997459			0.035763	0.997459
	0.00638947	0.971014			0.00642331	0.97619			0.00632456	0.997459			0.00653531	0.997459			0.041036	0.997459			0.0357847	0.997459
	0.00639008	0.971014			0.00642432	0.97619			0.00632851	0.997459			0.00653939	0.997459			0.0410607	0.997459			0.0358063	0.997459
	0.00639069	0.971014			0.00642533	0.97619			0.00633247	0.997459			0.00654347	0.997459			0.0410854	0.997459			0.035828	0.997459
	0.0063913	0.971014			0.00642633	0.97619			0.00633642	0.997459			0.00654756	0.997459			0.0411102	0.997459			0.0358498	0.997459
	0.00639191	0.971014			0.00642734	0.97619			0.00634038	0.997459			0.00655166	0.997459			0.041135	0.997459			0.0358715	0.997459
	0.00639252	0.971014			0.00642835	0.97619			0.00634435	0.997459			0.00655575	0.997459			0.0411599	0.997459			0.0358933	0.997459
	0.00639313	0.971014			0.00642936	0.97619			0.00634832	0.997459			0.00655986	0.997459			0.0411847	0.997459			0.0359151	0.997459
	0.00639374	0.971014			0.00643036	0.97619			0.0063523	0.997459			0.00656397	0.997459			0.0412096	0.997459			0.0359369	0.997459
	0.00639435	0.971014			0.00643137	0.97619			0.00635628	0.997459			0.00656808	0.997459			0.0412346	0.997459			0.0359588	0.997459
	0.00639496	0.971014			0.00643238	0.97619			0.00636027	0.997459			0.0065722	0.997459			0.0412595	0.997459			0.0359807	0.997459
	0.00639557	0.971014			0.00643339	0.97619			0.00636426	0.997459			0.00657633	0.997459			0.0412845	0.997459			0.0360026	0.997459
	0.00639618	0.971014			0.0064344	0.97619			0.00636826	0.997459			0.00658046	0.997459			0.0413095	0.997459			0.0360245	0.997459
	0.00639679	0.971014			0.00643541	0.97619			0.00637226	0.997459			0.00658459	0.997459			0.0413346	0.997459			0.0360465	0.997459
	0.0063974	0.971014			0.00643642	0.97619			0.00637627	0.997459			0.00658873	0.997459			0.0413596	0.997459			0.0360685	0.997459
	0.00639801	0.971014			0.00643743	0.97619			0.00638028	0.997459			0.00659288	0.997459			0.0413848	0.997459			0.0360905	0.997459
	0.00639862	0.971014			0.00643844	0.97619			0.0063843	0.997459			0.00659703	0.997459			0.0414099	0.997459			0.0361125	0.997459
	0.00639924	0.971014			0.00643945	0.97619			0.00638832	0.997459			0.00660118	0.997459			0.0414351	0.997459			0.0361346	0.997459
	0.00639985	0.971014			0.00644046	0.97619			0.00638024	0.996188			0.00659283	0.996188			0.0413845	0.996188			0.0360902	0.996188
	0.00640046	0.971014			0.00644148	0.97619			0.00638426	0.996188			0.00659698	0.996188			0.0414096	0.996188			0.0361123	0.996188
	0.00640107	0.971014			0.00644249	0.97619			0.00638829	0.996188			0.00660114	0.996188			0.0414348	0.996188			0.0361344	0.996188
	0.00640168	0.971014			0.0064435	0.97619			0.00639232	0.996188			0.00660531	0.996188			0.0414601	0.996188			0.0361565	0.996188
	0.00640229	0.971014			0.00644451	0.97619			0.00639636	0.996188			0.00660948	0.996188			0.0414853	0.996188			0.0361787	0.996188
	0.00640291	0.971014			0.00644553	0.97619			0.0064004	0.996188			0.00661366	0.996188			0.0415106	0.996188			0.0362009	0.996188
	0.00640352	0.971014			0.00644654	0.97619			0.00640445	0.996188			0.00661784	0.996188			0.041536	0.996188			0.0362231	0.996188
	0.00640413	0.971014			0.00644755	0.97619			0.0064085	0.996188			0.00662203	0.996188			0.0415613	0.996188			0.0362453	0.996188
	0.00640474	0.971014			0.00644857	0.97619			0.00641256	0.996188			0.00662622	0.996188			0.0415867	0.996188			0.0362676	0.996188
	0.00640535	0.971014			0.00644958	0.97619			0.00641662	0.996188			0.00663042	0.996188			0.0416121	0.996188			0.0362899	0.996188
	0.00640597	0.971014			0.0064506	0.97619			0.00642069	0.996188			0.00663462	0.996188			0.0416376	0.996188			0.0363122	0.996188
	0.00640658	0.971014			0.00645161	0.97619			0.00642477	0.996188			0.00663883	0.996188			0.0416631	0.996188			0.0363345	0.996188
	0.00640719	0.971014			0.00645263	0.97619			0.00642884	0.996188			0.00664304	0.996188			0.0416886	0.996188			0.0363569	0.996188
	0.0064078	0.971014			0.00645364	0.97619			0.00643293	0.996188			0.00664726	0.996188			0.0417141	0.996188			0.0363793	0.996188
	0.00640842	0.971014			0.00645466	0.97619			0.00643702	0.996188			0.00665149	0.996188			0.0417397	0.996188			0.0364017	0.996188
	0.00640903	0.971014			0.00645568	0.97619			0.00644111	0.996188			0.00665572	0.996188			0.0417653	0.996188			0.0364242	0.996188
	0.00640964	0.971014			0.00645669	0.97619			0.00644521	0.996188			0.00665995	0.996188			0.0417909	0.996188			0.0364467	0.996188
	0.00641026	0.971014			0.00645771	0.97619			0.00644932	0.996188			0.00666419	0.996188			0.0418166	0.996188			0.0364692	0.996188
	0.00641087	0.971014			0.00645873	0.97619			0.00645343	0.996188			0.00666844	0.996188			0.0418423	0.996188			0.0364917	0.996188
	0.00641148	0.971014			0.00645974	0.97619			0.00645754	0.996188			0.00667269	0.996188			0.041868	0.996188			0.0365143	0.996188
	0.0064121	0.971014			0.00646076	0.97619			0.00646166	0.996188			0.00667695	0.996188			0.0418938	0.996188			0.0365369	0.996188
	0.00641271	0.971014			0.00646178	0.97619			0.00646579	0.996188			0.00668121	0.996188			0.0419196	0.996188			0.0365595	0.996188
	0.00641332	0.971014			0.0064628	0.97619			0.00646992	0.996188			0.00668548	0.996188			0.0419454	0.996188			0.0365822	0.996188
	0.00641394	0.971014			0.00646382	0.97619			0.00647406	0.996188			0.00668975	0.996188			0.0419713	0.996188			0.0366049	0.996188
	0.00641455	0.971014			0.00646484	0.97619			0.0064782	0.996188			0.00669403	0.996188			0.0419972	0.996188			0.0366276	0.996188
	0.00641517	0.971014			0.00646586	0.97619			0.00648235	0.996188			0.00669832	0.996188			0.0420231	0.996188			0.0366503	0.996188
	0.00641578	0.971014			0.00646688	0.97619			0.0064865	0.996188			0.0067026	0.996188			0.042049	0.996188			0.0366731	0.996188
	0.0064164	0.971014			0.0064679	0.97619			0.00649066	0.996188			0.0067069	0.996188			0.042075	0.996188			0.0366958	0.996188
	0.00641701	0.971014			0.00646892	0.97619			0.00649482	0.996188			0.0067112	0.996188			0.042101	0.996188			0.0367187	0.996188
	0.00641762	0.971014			0.00646994	0.97619			0.00649899	0.996188			0.00671551	0.996188			0.0421271	0.996188			0.0367415	0.996188
	0.00641824	0.971014			0.00647096	0.97619			0.00650316	0.996188			0.00671982	0.996188			0.0421532	0.996188			0.0367644	0.996188
	0.00641885	0.971014			0.00647198	0.97619			0.00650734	0.996188			0.00672414	0.996188			0.0421793	0.996188			0.0367873	0.996188
	0.00641947	0.971014			0.006473	0.97619			0.00651152	0.996188			0.00672846	0.996188			0.0422054	0.996188			0.0368102	0.996188
	0.00642008	0.971014			0.00647402	0.97619			0.00651571	0.996188			0.00673279	0.996188			0.0422316	0.996188			0.0368332	0.996188
	0.0064207	0.971014			0.00647505	0.97619			0.00651991	0.996188			0.00673712	0.996188			0.0422578	0.996188			0.0368562	0.996188
	0.00642131	0.971014			0.00647607	0.97619			0.00652411	0.996188			0.00674146	0.996188			0.0422841	0.996188			0.0368792	0.996188
	0.00642193	0.971014			0.00647709	0.97619			0.00652832	0.996188			0.00674581	0.996188			0.0423104	0.996188			0.0369023	0.996188
	0.00642255	0.971014			0.00647812	0.97619			0.00653253	0.996188			0.00675016	0.996188			0.0423367	0.996188			0.0369253	0.996188
	0.00642316	0.971014			0.00647914	0.97619			0.00653674	0.996188			0.00675451	0.996188			0.042363	0.996188			0.0369484	0.996188
	0.00642378	0.971014			0.00648016	0.97619			0.00654097	0.996188			0.00675888	0.996188			0.0423894	0.996188			0.0369716	0.996188
	0.00642439	0.971014			0.00648119	0.97619			0.00654519	0.996188			0.00676324	0.996188			0.0424158	0.996188			0.0369947	0.996188
	0.00642501	0.971014			0.00648221	0.97619			0.00654943	0.996188			0.00676762	0.996188			0.0424422	0.996188			0.0370179	0.996188
	0.00642563	0.971014			0.00648324	0.97619			0.00655367	0.996188			0.006772	0.996188			0.0424687	0.996188			0.0370412	0.996188
	0.00642624	0.971014			0.00648426	0.97619			0.00655791	0.996188			0.00677638	0.996188			0.0424952	0.996188			0.0370644	0.996188
	0.00642686	0.971014			0.00648529	0.97619			0.00656216	0.996188			0.00678077	0.996188			0.0425218	0.996188			0.0370877	0.996188
	0.00642748	0.971014			0.00648632	0.97619			0.00656642	0.996188			0.00678517	0.996188			0.0425484	0.996188			0.037111	0.996188
	0.00642809	0.971014			0.00648734	0.97619			0.00657068	0.996188			0.00678957	0.996188			0.042575	0.996188			0.0371343	0.996188
	0.00642871	0.971014			0.00648837	0.97619			0.00657494	0.996188			0.00679398	0.996188			0.0426016	0.996188			0.0371577	0.996188
	0.00642933	0.971014			0.0064894	0.97619			0.00657921	0.996188			0.00679839	0.996188			0.0426283	0.996188			0.0371811	0.996188
	0.00642994	0.971014			0.00649042	0.97619			0.00658349	0.996188			0.00680281	0.996188			0.042655	0.996188			0.0372045	0.996188
	0.00643056	0.971014			0.00649145	0.97619			0.00658777	0.996188			0.00680723	0.996188			0.0426817	0.996188			0.037228	0.996188
	0.00643118	0.971014			0.00649248	0.97619			0.00659206	0.996188			0.00681166	0.996188			0.0427085	0.996188			0.0372515	0.996188
	0.00643179	0.971014			0.00649351	0.97619			0.00659636	0.996188			0.0068161	0.996188			0.0427353	0.996188			0.037275	0.996188
	0.00643241	0.971014			0.00649454	0.97619			0.00660066	0.996188			0.00682054	0.996188			0.0427621	0.996188			0.0372985	0.996188
	0.00643303	0.971014			0.00649556	0.97619			0.00660496	0.996188			0.00682499	0.996188			0.042789	0.996188			0.0373221	0.996188
	0.00643365	0.971014			0.00649659	0.97619			0.00660927	0.996188			0.00682944	0.996188			0.0428159	0.996188			0.0373457	0.996188
	0.00643426	0.971014			0.00649762	0.97619			0.00661359	0.996188			0.0068339	0.996188			0.0428429	0.996188			0.0373694	0.996188
	0.00643488	0.971014			0.00649865	0.97619			0.00661791	0.996188			0.00683837	0.996188			0.0428699	0.996188			0.037393	0.996188
	0.0064355	0.971014			0.00649968	0.97619			0.00660953	0.994917			0.00682971	0.994917			0.0428175	0.994917			0.0373471	0.994917
	0.00643612	0.971014			0.00650071	0.97619			0.00661385	0.994917			0.00683417	0.994917			0.0428445	0.994917			0.0373708	0.994917
	0.00643674	0.971014			0.00650174	0.97619			0.00661818	0.994917			0.00683864	0.994917			0.0428715	0.994917			0.0373945	0.994917
	0.00643736	0.971014			0.00650278	0.97619			0.00662251	0.994917			0.00684312	0.994917			0.0428986	0.994917			0.0374182	0.994917
	0.00643797	0.971014			0.00650381	0.97619			0.00662685	0.994917			0.0068476	0.994917			0.0429256	0.994917			0.037442	0.994917
	0.00643859	0.971014			0.00650484	0.97619			0.0066312	0.994917			0.00685209	0.994917			0.0429528	0.994917			0.0374658	0.994917
	0.00643921	0.971014			0.00650587	0.97619			0.00663555	0.994917			0.00685659	0.994917			0.0429799	0.994917			0.0374896	0.994917
	0.00643983	0.971014			0.0065069	0.97619			0.0066399	0.994917			0.00686109	0.994917			0.0430071	0.994917			0.0375134	0.994917
	0.00644045	0.971014			0.00650794	0.97619			0.00664427	0.994917			0.00686559	0.994917			0.0430343	0.994917			0.0375373	0.994917
	0.00644107	0.971014			0.00650897	0.97619			0.00664863	0.994917			0.00687011	0.994917			0.0430616	0.994917			0.0375612	0.994917
	0.00644169	0.971014			0.00651	0.97619			0.00665301	0.994917			0.00687462	0.994917			0.0430889	0.994917			0.0375851	0.994917
	0.00644231	0.971014			0.00651104	0.97619			0.00665739	0.994917			0.00687915	0.994917			0.0431162	0.994917			0.0376091	0.994917
	0.00644293	0.971014			0.00651207	0.97619			0.00666177	0.994917			0.00688368	0.994917			0.0431435	0.994917			0.0376331	0.994917
	0.00644355	0.971014			0.00651311	0.97619			0.00666616	0.994917			0.00688822	0.994917			0.0431709	0.994917			0.0376572	0.994917
	0.00644417	0.971014			0.00651414	0.97619			0.00667056	0.994917			0.00689276	0.994917			0.0431984	0.994917			0.0376812	0.994917
	0.00644479	0.971014			0.00651518	0.97619			0.00667496	0.994917			0.00689731	0.994917			0.0432258	0.994917			0.0377053	0.994917
	0.00644541	0.971014			0.00651621	0.97619			0.00667937	0.994917			0.00690186	0.994917			0.0432533	0.994917			0.0377294	0.994917
	0.00644603	0.971014			0.00651725	0.97619			0.00668379	0.994917			0.00690642	0.994917			0.0432809	0.994917			0.0377536	0.994917
	0.00644665	0.971014			0.00651828	0.97619			0.00668821	0.994917			0.00691099	0.994917			0.0433084	0.994917			0.0377778	0.994917
	0.00644727	0.971014			0.00651932	0.97619			0.00669263	0.994917			0.00691556	0.994917			0.043336	0.994917			0.037802	0.994917
	0.00644789	0.971014			0.00652036	0.97619			0.00669706	0.994917			0.00692014	0.994917			0.0433637	0.994917			0.0378262	0.994917
	0.00644851	0.971014			0.00652139	0.97619			0.0067015	0.994917			0.00692472	0.994917			0.0433913	0.994917			0.0378505	0.994917
	0.00644913	0.971014			0.00652243	0.97619			0.00670595	0.994917			0.00692931	0.994917			0.043419	0.994917			0.0378748	0.994917
	0.00644975	0.971014			0.00652347	0.97619			0.00671039	0.994917			0.00693391	0.994917			0.0434468	0.994917			0.0378992	0.994917
	0.00645037	0.971014			0.00652451	0.97619			0.00671485	0.994917			0.00693851	0.994917			0.0434746	0.994917			0.0379235	0.994917
	0.00645099	0.971014			0.00652555	0.97619			0.00671931	0.994917			0.00694312	0.994917			0.0435024	0.994917			0.0379479	0.994917
	0.00645161	0.971014			0.00652658	0.97619			0.00672378	0.994917			0.00694774	0.994917			0.0435302	0.994917			0.0379724	0.994917
	0.00645223	0.971014			0.00652762	0.97619			0.00672825	0.994917			0.00695236	0.994917			0.0435581	0.994917			0.0379968	0.994917
	0.00645286	0.971014			0.00652866	0.97619			0.00673273	0.994917			0.00695698	0.994917			0.043586	0.994917			0.0380213	0.994917
	0.00645348	0.971014			0.0065297	0.97619			0.00673722	0.994917			0.00696162	0.994917			0.043614	0.994917			0.0380459	0.994917
	0.0064541	0.971014			0.00653074	0.97619			0.00674171	0.994917			0.00696626	0.994917			0.043642	0.994917			0.0380704	0.994917
	0.00645472	0.971014			0.00653178	0.97619			0.0067462	0.994917			0.0069709	0.994917			0.04367	0.994917			0.038095	0.994917
	0.00645534	0.971014			0.00653282	0.97619			0.00675071	0.994917			0.00697556	0.994917			0.0436981	0.994917			0.0381197	0.994917
	0.00645596	0.971014			0.00653386	0.97619			0.00675522	0.994917			0.00698021	0.994917			0.0437262	0.994917			0.0381443	0.994917
	0.00645659	0.971014			0.00653491	0.97619			0.00675973	0.994917			0.00698488	0.994917			0.0437543	0.994917			0.038169	0.994917
	0.00645721	0.971014			0.00653595	0.97619			0.00676425	0.994917			0.00698955	0.994917			0.0437825	0.994917			0.0381937	0.994917
	0.00645783	0.971014			0.00653699	0.97619			0.00676878	0.994917			0.00699423	0.994917			0.0438107	0.994917			0.0382185	0.994917
	0.00645845	0.971014			0.00653803	0.97619			0.00677331	0.994917			0.00699891	0.994917			0.043839	0.994917			0.0382433	0.994917
	0.00645908	0.971014			0.00653907	0.97619			0.00677785	0.994917			0.0070036	0.994917			0.0438672	0.994917			0.0382681	0.994917
	0.0064597	0.971014			0.00654012	0.97619			0.0067824	0.994917			0.0070083	0.994917			0.0438956	0.994917			0.0382929	0.994917
	0.00646032	0.971014			0.00654116	0.97619			0.00678695	0.994917			0.007013	0.994917			0.0439239	0.994917			0.0383178	0.994917
	0.00646095	0.971014			0.00654221	0.97619			0.00679151	0.994917			0.00701771	0.994917			0.0439523	0.994917			0.0383427	0.994917
	0.00646157	0.971014			0.00654325	0.97619			0.00679607	0.994917			0.00702242	0.994917			0.0439807	0.994917			0.0383677	0.994917
	0.00646219	0.971014			0.00654429	0.97619			0.00680064	0.994917			0.00702714	0.994917			0.0440092	0.994917			0.0383927	0.994917
	0.00646281	0.971014			0.00654534	0.97619			0.00680522	0.994917			0.00703187	0.994917			0.0440377	0.994917			0.0384177	0.994917
	0.00646344	0.971014			0.00654638	0.97619			0.0068098	0.994917			0.0070366	0.994917			0.0440663	0.994917			0.0384427	0.994917
	0.00646406	0.971014			0.00654743	0.97619			0.00681439	0.994917			0.00704134	0.994917			0.0440948	0.994917			0.0384678	0.994917
	0.00646469	0.971014			0.00654847	0.97619			0.00681898	0.994917			0.00704609	0.994917			0.0441234	0.994917			0.0384929	0.994917
	0.00646531	0.971014			0.00654952	0.97619			0.00682358	0.994917			0.00705084	0.994917			0.0441521	0.994917			0.038518	0.994917
	0.00646593	0.971014			0.00655057	0.97619			0.00682819	0.994917			0.0070556	0.994917			0.0441808	0.994917			0.0385432	0.994917
	0.00646656	0.971014			0.00655161	0.97619			0.0068328	0.994917			0.00706037	0.994917			0.0442095	0.994917			0.0385684	0.994917
	0.00646718	0.971014			0.00655266	0.97619			0.00683742	0.994917			0.00706514	0.994917			0.0442383	0.994917			0.0385937	0.994917
	0.00646781	0.971014			0.00655371	0.97619			0.00682875	0.993647			0.00705618	0.993647			0.0441843	0.993647			0.0385463	0.993647
	0.00646843	0.971014			0.00655476	0.97619			0.00683337	0.993647			0.00706095	0.993647			0.044213	0.993647			0.0385715	0.993647
	0.00646905	0.971014			0.0065558	0.97619			0.006838	0.993647			0.00706573	0.993647			0.0442418	0.993647			0.0385968	0.993647
	0.00646968	0.971014			0.00655685	0.97619			0.00684263	0.993647			0.00707052	0.993647			0.0442707	0.993647			0.0386221	0.993647
	0.0064703	0.971014			0.0065579	0.97619			0.00684727	0.993647			0.00707531	0.993647			0.0442996	0.993647			0.0386475	0.993647
	0.00647093	0.971014			0.00655895	0.97619			0.00685191	0.993647			0.00708011	0.993647			0.0443285	0.993647			0.0386728	0.993647
	0.00647155	0.971014			0.00656	0.97619			0.00685657	0.993647			0.00708491	0.993647			0.0443574	0.993647			0.0386982	0.993647
	0.00647218	0.971014			0.00656105	0.97619			0.00686122	0.993647			0.00708973	0.993647			0.0443864	0.993647			0.0387237	0.993647
	0.0064728	0.971014			0.0065621	0.97619			0.00686589	0.993647			0.00709454	0.993647			0.0444155	0.993647			0.0387492	0.993647
	0.00647343	0.971014			0.00656315	0.97619			0.00687056	0.993647			0.00709937	0.993647			0.0444445	0.993647			0.0387747	0.993647
	0.00647406	0.971014			0.0065642	0.97619			0.00687523	0.993647			0.0071042	0.993647			0.0444736	0.993647			0.0388002	0.993647
	0.00647468	0.971014			0.00656525	0.97619			0.00687992	0.993647			0.00710904	0.993647			0.0445028	0.993647			0.0388258	0.993647
	0.00647531	0.971014			0.0065663	0.97619			0.00688461	0.993647			0.00711388	0.993647			0.044532	0.993647			0.0388514	0.993647
	0.00647593	0.971014			0.00656736	0.97619			0.0068893	0.993647			0.00711873	0.993647			0.0445612	0.993647			0.0388771	0.993647
	0.00647656	0.971014			0.00656841	0.97619			0.006894	0.993647			0.00712359	0.993647			0.0445905	0.993647			0.0389027	0.993647
	0.00647718	0.971014			0.00656946	0.97619			0.00689871	0.993647			0.00712846	0.993647			0.0446198	0.993647			0.0389285	0.993647
	0.00647781	0.971014			0.00657051	0.97619			0.00690343	0.993647			0.00713333	0.993647			0.0446491	0.993647			0.0389542	0.993647
	0.00647844	0.971014			0.00657157	0.97619			0.00690815	0.993647			0.0071382	0.993647			0.0446785	0.993647			0.03898	0.993647
	0.00647906	0.971014			0.00657262	0.97619			0.00691288	0.993647			0.00714309	0.993647			0.0447079	0.993647			0.0390058	0.993647
	0.00647969	0.971014			0.00657367	0.97619			0.00691761	0.993647			0.00714798	0.993647			0.0447373	0.993647			0.0390317	0.993647
	0.00648032	0.971014			0.00657473	0.97619			0.00692235	0.993647			0.00715288	0.993647			0.0447668	0.993647			0.0390575	0.993647
	0.00648094	0.971014			0.00657578	0.97619			0.0069271	0.993647			0.00715778	0.993647			0.0447964	0.993647			0.0390835	0.993647
	0.00648157	0.971014			0.00657684	0.97619			0.00693186	0.993647			0.00716269	0.993647			0.0448259	0.993647			0.0391094	0.993647
	0.0064822	0.971014			0.00657789	0.97619			0.00693662	0.993647			0.00716761	0.993647			0.0448555	0.993647			0.0391354	0.993647
	0.00648283	0.971014			0.00657895	0.97619			0.00694138	0.993647			0.00717254	0.993647			0.0448852	0.993647			0.0391614	0.993647
	0.00648345	0.971014			0.00658	0.97619			0.00694616	0.993647			0.00717747	0.993647			0.0449149	0.993647			0.0391875	0.993647
	0.00648408	0.971014			0.00658106	0.97619			0.00695094	0.993647			0.00718241	0.993647			0.0449446	0.993647			0.0392136	0.993647
	0.00648471	0.971014			0.00658212	0.97619			0.00695572	0.993647			0.00718735	0.993647			0.0449744	0.993647			0.0392397	0.993647
	0.00648534	0.971014			0.00658317	0.97619			0.00696052	0.993647			0.0071923	0.993647			0.0450042	0.993647			0.0392659	0.993647
	0.00648596	0.971014			0.00658423	0.97619			0.00696532	0.993647			0.00719726	0.993647			0.045034	0.993647			0.0392921	0.993647
	0.00648659	0.971014			0.00658529	0.97619			0.00697012	0.993647			0.00720223	0.993647			0.0450639	0.993647			0.0393183	0.993647
	0.00648722	0.971014			0.00658635	0.97619			0.00697494	0.993647			0.0072072	0.993647			0.0450938	0.993647			0.0393446	0.993647
	0.00648785	0.971014			0.0065874	0.97619			0.00697976	0.993647			0.00721218	0.993647			0.0451238	0.993647			0.0393709	0.993647
	0.00648848	0.971014			0.00658846	0.97619			0.00698458	0.993647			0.00721716	0.993647			0.0451538	0.993647			0.0393972	0.993647
	0.0064891	0.971014			0.00658952	0.97619			0.00698942	0.993647			0.00722216	0.993647			0.0451838	0.993647			0.0394236	0.993647
	0.00648973	0.971014			0.00659058	0.97619			0.00699426	0.993647			0.00722716	0.993647			0.0452139	0.993647			0.03945	0.993647
	0.00649036	0.971014			0.00659164	0.97619			0.0069991	0.993647			0.00723216	0.993647			0.0452441	0.993647			0.0394764	0.993647
	0.00649099	0.971014			0.0065927	0.97619			0.00700396	0.993647			0.00723718	0.993647			0.0452742	0.993647			0.0395029	0.993647
	0.00649162	0.971014			0.00659376	0.97619			0.00700882	0.993647			0.0072422	0.993647			0.0453044	0.993647			0.0395294	0.993647
	0.00649225	0.971014			0.00659482	0.97619			0.00701368	0.993647			0.00724723	0.993647			0.0453347	0.993647			0.039556	0.993647
	0.00649288	0.971014			0.00659588	0.97619			0.00701856	0.993647			0.00725226	0.993647			0.045365	0.993647			0.0395825	0.993647
	0.00649351	0.971014			0.00659694	0.97619			0.00702344	0.993647			0.0072573	0.993647			0.0453953	0.993647			0.0396092	0.993647
	0.00649414	0.971014			0.006598	0.97619			0.00702833	0.993647			0.00726235	0.993647			0.0454256	0.993647			0.0396358	0.993647
	0.00649477	0.971014			0.00659907	0.97619			0.00703322	0.993647			0.00726741	0.993647			0.0454561	0.993647			0.0396625	0.993647
	0.0064954	0.971014			0.00660013	0.97619			0.00703812	0.993647			0.00727247	0.993647			0.0454865	0.993647			0.0396892	0.993647
	0.00649602	0.971014			0.00660119	0.97619			0.00704303	0.993647			0.00727754	0.993647			0.045517	0.993647			0.039716	0.993647
	0.00649665	0.971014			0.00660225	0.97619			0.00704794	0.993647			0.00728262	0.993647			0.0455475	0.993647			0.0397428	0.993647
	0.00649728	0.971014			0.00660332	0.97619			0.00705286	0.993647			0.0072877	0.993647			0.0455781	0.993647			0.0397696	0.993647
	0.00649791	0.971014			0.00660438	0.97619			0.00705779	0.993647			0.00729279	0.993647			0.0456087	0.993647			0.0397965	0.993647
	0.00649855	0.971014			0.00660545	0.97619			0.00706273	0.993647			0.00729789	0.993647			0.0456394	0.993647			0.0398234	0.993647
	0.00649918	0.971014			0.00660651	0.97619			0.00706767	0.993647			0.007303	0.993647			0.04567	0.993647			0.0398504	0.993647
	0.00649981	0.971014			0.00660757	0.97619			0.00707262	0.993647			0.00730811	0.993647			0.0457008	0.993647			0.0398774	0.993647
	0.00650044	0.971014			0.00660864	0.97619			0.00707757	0.993647			0.00731323	0.993647			0.0457316	0.993647			0.0399044	0.993647
	0.00650107	0.971014			0.0066097	0.97619			0.00708254	0.993647			0.00731836	0.993647			0.0457624	0.993647			0.0399314	0.993647
	0.0065017	0.971014			0.00661077	0.97619			0.00708751	0.993647			0.00732349	0.993647			0.0457932	0.993647			0.0399585	0.993647
	0.00650233	0.971014			0.00661184	0.97619			0.00709248	0.993647			0.00732863	0.993647			0.0458241	0.993647			0.0399857	0.993647
	0.00650296	0.971014			0.0066129	0.97619			0.00709747	0.993647			0.00733378	0.993647			0.0458551	0.993647			0.0400128	0.993647
	0.00650359	0.971014			0.00661397	0.97619			0.00710246	0.993647			0.00733894	0.993647			0.0458861	0.993647			0.04004	0.993647
	0.00650422	0.971014			0.00661504	0.97619			0.00710746	0.993647			0.0073441	0.993647			0.0459171	0.993647			0.0400673	0.993647
	0.00650485	0.971014			0.0066161	0.97619			0.00711246	0.993647			0.00734927	0.993647			0.0459482	0.993647			0.0400945	0.993647
	0.00650549	0.971014			0.00661717	0.97619			0.00711747	0.993647			0.00735445	0.993647			0.0459793	0.993647			0.0401219	0.993647
	0.00650612	0.971014			0.00661824	0.97619			0.00712249	0.993647			0.00735963	0.993647			0.0460104	0.993647			0.0401492	0.993647
	0.00650675	0.971014			0.00661931	0.97619			0.00712752	0.993647			0.00736482	0.993647			0.0460416	0.993647			0.0401766	0.993647
	0.00650738	0.971014			0.00662038	0.97619			0.00713255	0.993647			0.00737002	0.993647			0.0460729	0.993647			0.040204	0.993647
	0.00650801	0.971014			0.00662145	0.97619			0.00713759	0.993647			0.00737523	0.993647			0.0461041	0.993647			0.0402315	0.993647
	0.00650865	0.971014			0.00662252	0.97619			0.00714264	0.993647			0.00738044	0.993647			0.0461355	0.993647			0.040259	0.993647
	0.00650928	0.971014			0.00662359	0.97619			0.00714769	0.993647			0.00738567	0.993647			0.0461668	0.993647			0.0402865	0.993647
	0.00650991	0.971014			0.00662466	0.97619			0.00715276	0.993647			0.0073909	0.993647			0.0461982	0.993647			0.0403141	0.993647
	0.00651054	0.971014			0.00662573	0.97619			0.00715782	0.993647			0.00739613	0.993647			0.0462297	0.993647			0.0403417	0.993647
	0.00651118	0.971014			0.0066268	0.97619			0.0071629	0.993647			0.00740138	0.993647			0.0462612	0.993647			0.0403694	0.993647
	0.00651181	0.971014			0.00662787	0.97619			0.00716798	0.993647			0.00740663	0.993647			0.0462927	0.993647			0.0403971	0.993647
	0.00651244	0.971014			0.00662894	0.97619			0.00717307	0.993647			0.00741189	0.993647			0.0463243	0.993647			0.0404248	0.993647
	0.00651307	0.971014			0.00663001	0.97619			0.00717817	0.993647			0.00741715	0.993647			0.0463559	0.993647			0.0404526	0.993647
	0.00651371	0.971014			0.00663109	0.97619			0.00718328	0.993647			0.00742243	0.993647			0.0463876	0.993647			0.0404804	0.993647
	0.00651434	0.971014			0.00663216	0.97619			0.00718839	0.993647			0.00742771	0.993647			0.0464193	0.993647			0.0405082	0.993647
	0.00651497	0.971014			0.00663323	0.97619			0.00719351	0.993647			0.007433	0.993647			0.0464511	0.993647			0.0405361	0.993647
	0.00651561	0.971014			0.0066343	0.97619			0.00719864	0.993647			0.00743829	0.993647			0.0464828	0.993647			0.040564	0.993647
	0.00651624	0.971014			0.00663538	0.97619			0.00720377	0.993647			0.0074436	0.993647			0.0465147	0.993647			0.040592	0.993647
	0.00651688	0.971014			0.00663645	0.97619			0.00720891	0.993647			0.00744891	0.993647			0.0465466	0.993647			0.04062	0.993647
	0.00651751	0.971014			0.00663753	0.97619			0.00721406	0.993647			0.00745423	0.993647			0.0465785	0.993647			0.040648	0.993647
	0.00651814	0.971014			0.0066386	0.97619			0.00721922	0.993647			0.00745955	0.993647			0.0466105	0.993647			0.0406761	0.993647
	0.00651878	0.971014			0.00663968	0.97619			0.00722438	0.993647			0.00746489	0.993647			0.0466425	0.993647			0.0407042	0.993647
	0.00651941	0.971014			0.00664075	0.97619			0.00722955	0.993647			0.00747023	0.993647			0.0466745	0.993647			0.0407323	0.993647
	0.00652005	0.971014			0.00664183	0.97619			0.00723473	0.993647			0.00747558	0.993647			0.0467066	0.993647			0.0407605	0.993647
	0.00652068	0.971014			0.0066429	0.97619			0.00723992	0.993647			0.00748094	0.993647			0.0467388	0.993647			0.0407887	0.993647
	0.00652132	0.971014			0.00664398	0.97619			0.00724511	0.993647			0.0074863	0.993647			0.046771	0.993647			0.040817	0.993647
	0.00652195	0.971014			0.00664506	0.97619			0.00725031	0.993647			0.00749167	0.993647			0.0468032	0.993647			0.0408453	0.993647
	0.00652259	0.971014			0.00664613	0.97619			0.00725552	0.993647			0.00749705	0.993647			0.0468355	0.993647			0.0408737	0.993647
	0.00652322	0.971014			0.00664721	0.97619			0.00726073	0.993647			0.00750244	0.993647			0.0468678	0.993647			0.0409021	0.993647
	0.00652386	0.971014			0.00664829	0.97619			0.00726596	0.993647			0.00750784	0.993647			0.0469002	0.993647			0.0409305	0.993647
	0.00652449	0.971014			0.00664937	0.97619			0.00727119	0.993647			0.00751324	0.993647			0.0469326	0.993647			0.040959	0.993647
	0.00652513	0.971014			0.00665045	0.97619			0.00727643	0.993647			0.00751865	0.993647			0.0469651	0.993647			0.0409875	0.993647
	0.00652576	0.971014			0.00665152	0.97619			0.00728167	0.993647			0.00752407	0.993647			0.0469976	0.993647			0.041016	0.993647
	0.0065264	0.971014			0.0066526	0.97619			0.00728692	0.993647			0.0075295	0.993647			0.0470301	0.993647			0.0410446	0.993647
	0.00652703	0.971014			0.00665368	0.97619			0.00729219	0.993647			0.00753493	0.993647			0.0470627	0.993647			0.0410732	0.993647
	0.00652767	0.971014			0.00665476	0.97619			0.00729745	0.993647			0.00754037	0.993647			0.0470954	0.993647			0.0411019	0.993647
	0.00652831	0.971014			0.00665584	0.97619			0.00730273	0.993647			0.00754583	0.993647			0.047128	0.993647			0.0411306	0.993647
	0.00652894	0.971014			0.00665692	0.97619			0.00730801	0.993647			0.00755128	0.993647			0.0471608	0.993647			0.0411593	0.993647
	0.00652958	0.971014			0.00665801	0.97619			0.00731331	0.993647			0.00755675	0.993647			0.0471935	0.993647			0.0411881	0.993647
	0.00653021	0.971014			0.00665909	0.97619			0.0073186	0.993647			0.00756222	0.993647			0.0472264	0.993647			0.0412169	0.993647
	0.00653085	0.971014			0.00666017	0.97619			0.00732391	0.993647			0.00756771	0.993647			0.0472592	0.993647			0.0412458	0.993647
	0.00653149	0.971014			0.00666125	0.97619			0.00732923	0.993647			0.0075732	0.993647			0.0472921	0.993647			0.0412747	0.993647
	0.00653212	0.971014			0.00666233	0.97619			0.00731992	0.992376			0.00756358	0.992376			0.0472345	0.992376			0.0412241	0.992376
	0.0065334	0.971014			0.00666342	0.97619			0.00732524	0.992376			0.00756908	0.992376			0.0472674	0.992376			0.041253	0.992376
	0.00653404	0.971014			0.0066645	0.97619			0.00733056	0.992376			0.00757457	0.992376			0.0473004	0.992376			0.041282	0.992376
	0.00653467	0.971014			0.00666558	0.97619			0.00733589	0.992376			0.00758008	0.992376			0.0473334	0.992376			0.041311	0.992376
	0.00653531	0.971014			0.00666667	0.97619			0.00734123	0.992376			0.0075856	0.992376			0.0473665	0.992376			0.04134	0.992376
	0.00653595	0.971014			0.00666775	0.97619			0.00734658	0.992376			0.00759112	0.992376			0.0473996	0.992376			0.0413691	0.992376
	0.00653659	0.971014			0.00666884	0.97619			0.00735193	0.992376			0.00759665	0.992376			0.0474327	0.992376			0.0413982	0.992376
	0.00653722	0.971014			0.00667101	0.97619			0.00735729	0.992376			0.00760219	0.992376			0.0474659	0.992376			0.0414273	0.992376
	0.00653786	0.971014			0.00667209	0.97619			0.00736266	0.992376			0.00760774	0.992376			0.0474992	0.992376			0.0414565	0.992376
	0.0065385	0.971014			0.00667318	0.97619			0.00735331	0.991105			0.00759807	0.991105			0.0474412	0.991105			0.0414057	0.991105
	0.00653914	0.971014			0.00667426	0.97619			0.00735868	0.991105			0.00760362	0.991105			0.0474745	0.991105			0.0414349	0.991105
	0.00653978	0.971014			0.00667535	0.97619			0.00736406	0.991105			0.00760918	0.991105			0.0475078	0.991105			0.0414641	0.991105
	0.00654041	0.971014			0.00667644	0.97619			0.00736944	0.991105			0.00761474	0.991105			0.0475411	0.991105			0.0414934	0.991105
	0.00654105	0.971014			0.00667752	0.97619			0.00737484	0.991105			0.00762031	0.991105			0.0475745	0.991105			0.0415227	0.991105
	0.00654169	0.971014			0.00667861	0.97619			0.00738024	0.991105			0.00762589	0.991105			0.047608	0.991105			0.0415521	0.991105
	0.00654233	0.971014			0.0066797	0.97619			0.00738565	0.991105			0.00763148	0.991105			0.0476415	0.991105			0.0415815	0.991105
	0.00654297	0.971014			0.00668079	0.97619			0.00739107	0.991105			0.00763708	0.991105			0.047675	0.991105			0.041611	0.991105
	0.00654361	0.971014			0.00668188	0.97619			0.00739649	0.991105			0.00764269	0.991105			0.0477086	0.991105			0.0416405	0.991105
	0.00654425	0.971014			0.00668297	0.97619			0.00740193	0.991105			0.0076483	0.991105			0.0477422	0.991105			0.04167	0.991105
	0.00654489	0.971014			0.00668406	0.97619			0.00740737	0.991105			0.00765392	0.991105			0.0477759	0.991105			0.0416996	0.991105
	0.00654553	0.971014			0.00668515	0.97619			0.00741282	0.991105			0.00765955	0.991105			0.0478096	0.991105			0.0417292	0.991105
	0.00654617	0.971014			0.00668624	0.97619			0.00741828	0.991105			0.00766519	0.991105			0.0478434	0.991105			0.0417589	0.991105
	0.0065468	0.971014			0.00668733	0.97619			0.00742375	0.991105			0.00767084	0.991105			0.0478772	0.991105			0.0417886	0.991105
	0.00654744	0.971014			0.00668842	0.97619			0.00742922	0.991105			0.00767649	0.991105			0.047911	0.991105			0.0418183	0.991105
	0.00654808	0.971014			0.00668951	0.97619			0.0074347	0.991105			0.00768216	0.991105			0.047945	0.991105			0.0418481	0.991105
	0.00654872	0.971014			0.0066906	0.97619			0.00744019	0.991105			0.00768783	0.991105			0.0479789	0.991105			0.0418779	0.991105
	0.00654936	0.971014			0.00669169	0.97619			0.00744569	0.991105			0.00769351	0.991105			0.0480129	0.991105			0.0419078	0.991105
	0.00655	0.971014			0.00669278	0.97619			0.0074512	0.991105			0.0076992	0.991105			0.048047	0.991105			0.0419377	0.991105
	0.00655065	0.971014			0.00669388	0.97619			0.00744172	0.989835			0.0076894	0.989835			0.0479883	0.989835			0.0418862	0.989835
	0.00655129	0.971014			0.00669497	0.97619			0.00744723	0.989835			0.00769509	0.989835			0.0480224	0.989835			0.0419161	0.989835
	0.00655193	0.971014			0.00669606	0.97619			0.00745274	0.989835			0.00770079	0.989835			0.0480565	0.989835			0.0419461	0.989835
	0.00655257	0.971014			0.00669716	0.97619			0.00745827	0.989835			0.0077065	0.989835			0.0480907	0.989835			0.0419761	0.989835
	0.00655321	0.971014			0.00669825	0.97619			0.0074638	0.989835			0.00771221	0.989835			0.0481249	0.989835			0.0420062	0.989835
	0.00655385	0.971014			0.00669935	0.97619			0.00745429	0.988564			0.00770239	0.988564			0.0480661	0.988564			0.0419545	0.988564
	0.00655449	0.971014			0.00670044	0.97619			0.00745982	0.988564			0.00770811	0.988564			0.0481003	0.988564			0.0419846	0.988564
	0.00655513	0.971014			0.00670154	0.97619			0.00746536	0.988564			0.00771383	0.988564			0.0481346	0.988564			0.0420147	0.988564
	0.00655577	0.971014			0.00670263	0.97619			0.00747091	0.988564			0.00771956	0.988564			0.0481689	0.988564			0.0420448	0.988564
	0.00655641	0.971014			0.00670373	0.97619			0.00747647	0.988564			0.00772531	0.988564			0.0482033	0.988564			0.042075	0.988564
	0.00655706	0.971014			0.00670482	0.97619			0.00748204	0.988564			0.00773106	0.988564			0.0482377	0.988564			0.0421053	0.988564
	0.0065577	0.971014			0.00670592	0.97619			0.00748762	0.988564			0.00773682	0.988564			0.0482722	0.988564			0.0421355	0.988564
	0.00655834	0.971014			0.00670702	0.97619			0.0074932	0.988564			0.00774258	0.988564			0.0483067	0.988564			0.0421659	0.988564
	0.00655898	0.971014			0.00670812	0.97619			0.00749879	0.988564			0.00774836	0.988564			0.0483412	0.988564			0.0421962	0.988564
	0.00655962	0.971014			0.00670921	0.97619			0.00750439	0.988564			0.00775415	0.988564			0.0483759	0.988564			0.0422266	0.988564
	0.00656027	0.971014			0.00671031	0.97619			0.00751	0.988564			0.00775994	0.988564			0.0484105	0.988564			0.0422571	0.988564
	0.00656091	0.971014			0.00671141	0.97619			0.00751562	0.988564			0.00776574	0.988564			0.0484452	0.988564			0.0422876	0.988564
	0.00656155	0.971014			0.00671251	0.97619			0.00752124	0.988564			0.00777155	0.988564			0.04848	0.988564			0.0423181	0.988564
	0.00656219	0.971014			0.00671361	0.97619			0.00752687	0.988564			0.00777737	0.988564			0.0485148	0.988564			0.0423487	0.988564
	0.00656284	0.971014			0.00671471	0.97619			0.00753252	0.988564			0.0077832	0.988564			0.0485497	0.988564			0.0423793	0.988564
	0.00656348	0.971014			0.00671581	0.97619			0.00753817	0.988564			0.00778904	0.988564			0.0485846	0.988564			0.04241	0.988564
	0.00656412	0.971014			0.00671691	0.97619			0.00754383	0.988564			0.00779488	0.988564			0.0486196	0.988564			0.0424407	0.988564
	0.00656477	0.971014			0.00671801	0.97619			0.00754949	0.988564			0.00780074	0.988564			0.0486546	0.988564			0.0424715	0.988564
	0.00656541	0.971014			0.00671911	0.97619			0.00755517	0.988564			0.0078066	0.988564			0.0486896	0.988564			0.0425023	0.988564
	0.00656605	0.971014			0.00672021	0.97619			0.00756085	0.988564			0.00781247	0.988564			0.0487247	0.988564			0.0425332	0.988564
	0.0065667	0.971014			0.00672131	0.97619			0.00756655	0.988564			0.00781836	0.988564			0.0487599	0.988564			0.0425641	0.988564
	0.00656734	0.971014			0.00672241	0.97619			0.00757225	0.988564			0.00782425	0.988564			0.0487951	0.988564			0.042595	0.988564
	0.00656798	0.971014			0.00672352	0.97619			0.00757796	0.988564			0.00783014	0.988564			0.0488304	0.988564			0.042626	0.988564
	0.00656863	0.971014			0.00672462	0.97619			0.00758368	0.988564			0.00783605	0.988564			0.0488657	0.988564			0.042657	0.988564
	0.00656927	0.971014			0.00672572	0.97619			0.00758941	0.988564			0.00784197	0.988564			0.0489011	0.988564			0.0426881	0.988564
	0.00656992	0.971014			0.00672683	0.97619			0.00759514	0.988564			0.00784789	0.988564			0.0489365	0.988564			0.0427192	0.988564
	0.00657056	0.971014			0.00672793	0.97619			0.00760089	0.988564			0.00785383	0.988564			0.048972	0.988564			0.0427504	0.988564
	0.0065712	0.971014			0.00672903	0.97619			0.00760664	0.988564			0.00785977	0.988564			0.0490075	0.988564			0.0427816	0.988564
	0.00657185	0.971014			0.00673014	0.97619			0.0076124	0.988564			0.00786573	0.988564			0.0490431	0.988564			0.0428129	0.988564
	0.00657249	0.971014			0.00673124	0.97619			0.00761818	0.988564			0.00787169	0.988564			0.0490787	0.988564			0.0428442	0.988564
	0.00657314	0.971014			0.00673235	0.97619			0.00762396	0.988564			0.00787766	0.988564			0.0491144	0.988564			0.0428755	0.988564
	0.00657378	0.971014			0.00673345	0.97619			0.00762974	0.988564			0.00788364	0.988564			0.0491501	0.988564			0.0429069	0.988564
	0.00657443	0.971014			0.00673456	0.97619			0.00763554	0.988564			0.00788963	0.988564			0.0491859	0.988564			0.0429384	0.988564
	0.00657507	0.971014			0.00673567	0.97619			0.00764135	0.988564			0.00789562	0.988564			0.0492217	0.988564			0.0429699	0.988564
	0.00657572	0.971014			0.00673677	0.97619			0.00764716	0.988564			0.00790163	0.988564			0.0492576	0.988564			0.0430014	0.988564
	0.00657636	0.971014			0.00673788	0.97619			0.00765299	0.988564			0.00790765	0.988564			0.0492936	0.988564			0.043033	0.988564
	0.00657701	0.971014			0.00673899	0.97619			0.00765882	0.988564			0.00791367	0.988564			0.0493296	0.988564			0.0430646	0.988564
	0.00657766	0.971014			0.0067401	0.97619			0.00766466	0.988564			0.00791971	0.988564			0.0493656	0.988564			0.0430963	0.988564
	0.0065783	0.971014			0.0067412	0.97619			0.00767051	0.988564			0.00792575	0.988564			0.0494017	0.988564			0.043128	0.988564
	0.00657895	0.971014			0.00674231	0.97619			0.00767637	0.988564			0.0079318	0.988564			0.0494378	0.988564			0.0431598	0.988564
	0.00657959	0.971014			0.00674342	0.97619			0.00768224	0.988564			0.00793787	0.988564			0.049474	0.988564			0.0431916	0.988564
	0.00658024	0.971014			0.00674453	0.97619			0.00767244	0.987294			0.00792775	0.987294			0.0494136	0.987294			0.0431385	0.987294
	0.00658089	0.971014			0.00674564	0.97619			0.00767831	0.987294			0.00793381	0.987294			0.0494498	0.987294			0.0431703	0.987294
	0.00658153	0.971014			0.00674675	0.97619			0.00768419	0.987294			0.00793988	0.987294			0.0494861	0.987294			0.0432021	0.987294
	0.00658218	0.971014			0.00674786	0.97619			0.00769008	0.987294			0.00794596	0.987294			0.0495224	0.987294			0.0432341	0.987294
	0.00658283	0.971014			0.00674897	0.97619			0.00769598	0.987294			0.00795206	0.987294			0.0495588	0.987294			0.043266	0.987294
	0.00658347	0.971014			0.00675008	0.97619			0.00770188	0.987294			0.00795816	0.987294			0.0495952	0.987294			0.043298	0.987294
	0.00658412	0.971014			0.00675119	0.97619			0.0077078	0.987294			0.00796427	0.987294			0.0496317	0.987294			0.0433301	0.987294
	0.00658477	0.971014			0.00675231	0.97619			0.00771372	0.987294			0.00797039	0.987294			0.0496682	0.987294			0.0433622	0.987294
	0.00658541	0.971014			0.00675342	0.97619			0.00771966	0.987294			0.00797652	0.987294			0.0497048	0.987294			0.0433944	0.987294
	0.00658606	0.971014			0.00675453	0.97619			0.0077256	0.987294			0.00798266	0.987294			0.0497415	0.987294			0.0434266	0.987294
	0.00658671	0.971014			0.00675564	0.97619			0.00773155	0.987294			0.0079888	0.987294			0.0497781	0.987294			0.0434588	0.987294
	0.00658736	0.971014			0.00675676	0.97619			0.00772168	0.986023			0.0079786	0.986023			0.0497173	0.986023			0.0434053	0.986023
	0.006588	0.971014			0.00675787	0.97619			0.00772763	0.986023			0.00798475	0.986023			0.049754	0.986023			0.0434376	0.986023
	0.00658865	0.971014			0.00675898	0.97619			0.00773359	0.986023			0.00799091	0.986023			0.0497907	0.986023			0.0434699	0.986023
	0.0065893	0.971014			0.0067601	0.97619			0.00773956	0.986023			0.00799708	0.986023			0.0498276	0.986023			0.0435022	0.986023
	0.00658995	0.971014			0.00676121	0.97619			0.00774554	0.986023			0.00800326	0.986023			0.0498644	0.986023			0.0435347	0.986023
	0.0065906	0.971014			0.00676233	0.97619			0.00775154	0.986023			0.00800945	0.986023			0.0499014	0.986023			0.0435671	0.986023
	0.00659124	0.971014			0.00676344	0.97619			0.00775753	0.986023			0.00801565	0.986023			0.0499383	0.986023			0.0435996	0.986023
	0.00659189	0.971014			0.00676456	0.97619			0.00776354	0.986023			0.00802185	0.986023			0.0499754	0.986023			0.0436322	0.986023
	0.00659254	0.971014			0.00676568	0.97619			0.00776956	0.986023			0.00802807	0.986023			0.0500125	0.986023			0.0436648	0.986023
	0.00659319	0.971014			0.00676791	0.97619			0.00777559	0.986023			0.0080343	0.986023			0.0500496	0.986023			0.0436974	0.986023
	0.00659384	0.971014			0.00676903	0.97619			0.00778163	0.986023			0.00804053	0.986023			0.0500868	0.986023			0.0437301	0.986023
	0.00659449	0.971014			0.00677015	0.97619			0.00778767	0.986023			0.00804678	0.986023			0.0501241	0.986023			0.0437628	0.986023
	0.00659514	0.971014			0.00677126	0.97619			0.00779373	0.986023			0.00805303	0.986023			0.0501614	0.986023			0.0437956	0.986023
	0.00659579	0.971014			0.00677238	0.97619			0.00779979	0.986023			0.0080593	0.986023			0.0501987	0.986023			0.0438285	0.986023
	0.00659644	0.971014			0.0067735	0.97619			0.00780587	0.986023			0.00806557	0.986023			0.0502362	0.986023			0.0438614	0.986023
	0.00659709	0.971014			0.00677462	0.97619			0.00779589	0.984752			0.00805526	0.984752			0.0501747	0.984752			0.0438073	0.984752
	0.00659774	0.971014			0.00677574	0.97619			0.00780196	0.984752			0.00806154	0.984752			0.0502121	0.984752			0.0438402	0.984752
	0.00659838	0.971014			0.00677686	0.97619			0.00780805	0.984752			0.00806783	0.984752			0.0502496	0.984752			0.0438732	0.984752
	0.00659903	0.971014			0.00661266	0.952381			0.00781414	0.984752			0.00807412	0.984752			0.0502872	0.984752			0.0439062	0.984752
	0.00659968	0.971014			0.00661376	0.952381			0.00782025	0.984752			0.00808043	0.984752			0.0503248	0.984752			0.0439392	0.984752
	0.00660033	0.971014			0.00661485	0.952381			0.00782636	0.984752			0.00808675	0.984752			0.0503624	0.984752			0.0439724	0.984752
	0.00660099	0.971014			0.00661594	0.952381			0.00783249	0.984752			0.00809307	0.984752			0.0504001	0.984752			0.0440055	0.984752
	0.00660164	0.971014			0.00661704	0.952381			0.00783862	0.984752			0.00809941	0.984752			0.0504379	0.984752			0.0440387	0.984752
	0.00660229	0.971014			0.00661813	0.952381			0.00784476	0.984752			0.00810575	0.984752			0.0504757	0.984752			0.044072	0.984752
	0.00660294	0.971014			0.00661923	0.952381			0.00785092	0.984752			0.00811211	0.984752			0.0505136	0.984752			0.0441053	0.984752
	0.00660359	0.971014			0.00662032	0.952381			0.00785708	0.984752			0.00811848	0.984752			0.0505516	0.984752			0.0441386	0.984752
	0.00660424	0.971014			0.00662142	0.952381			0.00786325	0.984752			0.00812485	0.984752			0.0505896	0.984752			0.044172	0.984752
	0.00660489	0.971014			0.00662252	0.952381			0.00786943	0.984752			0.00813124	0.984752			0.0506276	0.984752			0.0442055	0.984752
	0.00660554	0.971014			0.00662361	0.952381			0.00787562	0.984752			0.00813763	0.984752			0.0506657	0.984752			0.044239	0.984752
	0.00660619	0.971014			0.00662471	0.952381			0.00788182	0.984752			0.00814404	0.984752			0.0507039	0.984752			0.0442725	0.984752
	0.00660684	0.971014			0.00662581	0.952381			0.00788804	0.984752			0.00815045	0.984752			0.0507421	0.984752			0.0443061	0.984752
	0.0066075	0.971014			0.00662691	0.952381			0.00789426	0.984752			0.00815688	0.984752			0.0507804	0.984752			0.0443398	0.984752
	0.00660815	0.971014			0.006628	0.952381			0.00790049	0.984752			0.00816332	0.984752			0.0508188	0.984752			0.0443735	0.984752
	0.0066088	0.971014			0.0066291	0.952381			0.00790673	0.984752			0.00816976	0.984752			0.0508572	0.984752			0.0444073	0.984752
	0.00660945	0.971014			0.0066302	0.952381			0.00791298	0.984752			0.00817622	0.984752			0.0508956	0.984752			0.0444411	0.984752
	0.0066101	0.971014			0.0066313	0.952381			0.00791924	0.984752			0.00818269	0.984752			0.0509342	0.984752			0.0444749	0.984752
	0.00661075	0.971014			0.0066324	0.952381			0.00792551	0.984752			0.00818916	0.984752			0.0509727	0.984752			0.0445089	0.984752
	0.00661141	0.971014			0.0066335	0.952381			0.00793179	0.984752			0.00819565	0.984752			0.0510114	0.984752			0.0445428	0.984752
	0.00661206	0.971014			0.0066346	0.952381			0.00793808	0.984752			0.00820215	0.984752			0.0510501	0.984752			0.0445768	0.984752
	0.00661271	0.971014			0.0066357	0.952381			0.00794438	0.984752			0.00820866	0.984752			0.0510888	0.984752			0.0446109	0.984752
	0.00661336	0.971014			0.0066368	0.952381			0.00795069	0.984752			0.00821517	0.984752			0.0511276	0.984752			0.044645	0.984752
	0.00661402	0.971014			0.0066379	0.952381			0.00795701	0.984752			0.0082217	0.984752			0.0511665	0.984752			0.0446792	0.984752
	0.00661467	0.971014			0.006639	0.952381			0.00796334	0.984752			0.00822824	0.984752			0.0512054	0.984752			0.0447134	0.984752
	0.00661532	0.971014			0.00664011	0.952381			0.00796968	0.984752			0.00823479	0.984752			0.0512444	0.984752			0.0447477	0.984752
	0.00661598	0.971014			0.00664121	0.952381			0.00797603	0.984752			0.00824135	0.984752			0.0512835	0.984752			0.0447821	0.984752
	0.00661663	0.971014			0.00664231	0.952381			0.00798239	0.984752			0.00824792	0.984752			0.0513226	0.984752			0.0448164	0.984752
	0.00661728	0.971014			0.00664341	0.952381			0.00798876	0.984752			0.0082545	0.984752			0.0513617	0.984752			0.0448509	0.984752
	0.00661794	0.971014			0.00664452	0.952381			0.00799514	0.984752			0.00826109	0.984752			0.051401	0.984752			0.0448854	0.984752
	0.00661859	0.971014			0.00664562	0.952381			0.00800153	0.984752			0.00826769	0.984752			0.0514403	0.984752			0.0449199	0.984752
	0.00661925	0.971014			0.00664673	0.952381			0.00800793	0.984752			0.00827431	0.984752			0.0514796	0.984752			0.0449545	0.984752
	0.0066199	0.971014			0.00664783	0.952381			0.00801434	0.984752			0.00828093	0.984752			0.051519	0.984752			0.0449892	0.984752
	0.00662055	0.971014			0.00664894	0.952381			0.00802077	0.984752			0.00828756	0.984752			0.0515585	0.984752			0.0450239	0.984752
	0.00662121	0.971014			0.00665004	0.952381			0.0080272	0.984752			0.00829421	0.984752			0.051598	0.984752			0.0450586	0.984752
	0.00662186	0.971014			0.00665115	0.952381			0.00803364	0.984752			0.00830086	0.984752			0.0516376	0.984752			0.0450934	0.984752
	0.00662252	0.971014			0.00665225	0.952381			0.00804009	0.984752			0.00830753	0.984752			0.0516773	0.984752			0.0451283	0.984752
	0.00662317	0.971014			0.00665336	0.952381			0.00804656	0.984752			0.0083142	0.984752			0.051717	0.984752			0.0451632	0.984752
	0.00662383	0.971014			0.00665447	0.952381			0.00805303	0.984752			0.00832089	0.984752			0.0517567	0.984752			0.0451982	0.984752
	0.00662448	0.971014			0.00665557	0.952381			0.00805951	0.984752			0.00832759	0.984752			0.0517966	0.984752			0.0452332	0.984752
	0.00662514	0.971014			0.00665668	0.952381			0.00806601	0.984752			0.0083343	0.984752			0.0518365	0.984752			0.0452683	0.984752
	0.00662579	0.971014			0.00665779	0.952381			0.00807251	0.984752			0.00834102	0.984752			0.0518764	0.984752			0.0453034	0.984752
	0.00662645	0.971014			0.0066589	0.952381			0.00807903	0.984752			0.00834775	0.984752			0.0519165	0.984752			0.0453386	0.984752
	0.0066271	0.971014			0.00666001	0.952381			0.00808555	0.984752			0.00835449	0.984752			0.0519565	0.984752			0.0453739	0.984752
	0.00662776	0.971014			0.00666112	0.952381			0.00809209	0.984752			0.00836124	0.984752			0.0519967	0.984752			0.0454092	0.984752
	0.00662841	0.971014			0.00666223	0.952381			0.00809864	0.984752			0.008368	0.984752			0.0520369	0.984752			0.0454445	0.984752
	0.00662907	0.971014			0.00666333	0.952381			0.00810519	0.984752			0.00837478	0.984752			0.0520771	0.984752			0.0454799	0.984752
	0.00662972	0.971014			0.00666445	0.952381			0.00811176	0.984752			0.00838156	0.984752			0.0521175	0.984752			0.0455154	0.984752
	0.00663038	0.971014			0.00666667	0.952381			0.00811834	0.984752			0.00838836	0.984752			0.0521579	0.984752			0.0455509	0.984752
	0.00663104	0.971014			0.00666778	0.952381			0.00812493	0.984752			0.00839516	0.984752			0.0521983	0.984752			0.0455865	0.984752
	0.00663169	0.971014			0.00666889	0.952381			0.00813153	0.984752			0.00840198	0.984752			0.0522388	0.984752			0.0456221	0.984752
	0.00663235	0.971014			0.00667	0.952381			0.00813814	0.984752			0.00840881	0.984752			0.0522794	0.984752			0.0456578	0.984752
	0.00663301	0.971014			0.00667111	0.952381			0.00814476	0.984752			0.00841565	0.984752			0.0523201	0.984752			0.0456936	0.984752
	0.00663366	0.971014			0.00667223	0.952381			0.0081514	0.984752			0.0084225	0.984752			0.0523608	0.984752			0.0457294	0.984752
	0.00663432	0.971014			0.00667334	0.952381			0.00815804	0.984752			0.00842936	0.984752			0.0524015	0.984752			0.0457652	0.984752
	0.00663498	0.971014			0.00667445	0.952381			0.00816469	0.984752			0.00843624	0.984752			0.0524424	0.984752			0.0458011	0.984752
	0.00663563	0.971014			0.00667557	0.952381			0.00817136	0.984752			0.00844312	0.984752			0.0524833	0.984752			0.0458371	0.984752
	0.00663629	0.971014			0.00667668	0.952381			0.00817803	0.984752			0.00845002	0.984752			0.0525242	0.984752			0.0458731	0.984752
	0.00663695	0.971014			0.0066778	0.952381			0.00818472	0.984752			0.00845693	0.984752			0.0525653	0.984752			0.0459092	0.984752
	0.00663761	0.971014			0.00667891	0.952381			0.00819142	0.984752			0.00846384	0.984752			0.0526063	0.984752			0.0459453	0.984752
	0.00663826	0.971014			0.00668003	0.952381			0.00819813	0.984752			0.00847077	0.984752			0.0526475	0.984752			0.0459815	0.984752
	0.00663892	0.971014			0.00668114	0.952381			0.00820485	0.984752			0.00847772	0.984752			0.0526887	0.984752			0.0460178	0.984752
	0.00663958	0.971014			0.00668226	0.952381			0.00821158	0.984752			0.00848467	0.984752			0.05273	0.984752			0.0460541	0.984752
	0.00664024	0.971014			0.00668338	0.952381			0.00821832	0.984752			0.00849163	0.984752			0.0527713	0.984752			0.0460905	0.984752
	0.0066409	0.971014			0.00668449	0.952381			0.00822507	0.984752			0.00849861	0.984752			0.0528128	0.984752			0.0461269	0.984752
	0.00664155	0.971014			0.00668561	0.952381			0.00823184	0.984752			0.0085056	0.984752			0.0528542	0.984752			0.0461634	0.984752
	0.00664221	0.971014			0.00668673	0.952381			0.00823861	0.984752			0.00851259	0.984752			0.0528958	0.984752			0.0461999	0.984752
	0.00664287	0.971014			0.00668784	0.952381			0.0082454	0.984752			0.0085196	0.984752			0.0529374	0.984752			0.0462365	0.984752
	0.00664353	0.971014			0.00668896	0.952381			0.0082522	0.984752			0.00852663	0.984752			0.0529791	0.984752			0.0462732	0.984752
	0.00664419	0.971014			0.00669008	0.952381			0.008259	0.984752			0.00853366	0.984752			0.0530208	0.984752			0.0463099	0.984752
	0.00664485	0.971014			0.0066912	0.952381			0.00826582	0.984752			0.0085407	0.984752			0.0530626	0.984752			0.0463467	0.984752
	0.00664551	0.971014			0.00669232	0.952381			0.00827266	0.984752			0.00854776	0.984752			0.0531045	0.984752			0.0463835	0.984752
	0.00664617	0.971014			0.00669344	0.952381			0.0082795	0.984752			0.00855483	0.984752			0.0531464	0.984752			0.0464204	0.984752
	0.00664683	0.971014			0.00669456	0.952381			0.00828635	0.984752			0.00856191	0.984752			0.0531884	0.984752			0.0464573	0.984752
	0.00664748	0.971014			0.00669568	0.952381			0.00829322	0.984752			0.008569	0.984752			0.0532305	0.984752			0.0464943	0.984752
	0.00664814	0.971014			0.0066968	0.952381			0.00830009	0.984752			0.0085761	0.984752			0.0532726	0.984752			0.0465314	0.984752
	0.0066488	0.971014			0.00669792	0.952381			0.00830698	0.984752			0.00858322	0.984752			0.0533148	0.984752			0.0465685	0.984752
	0.00664946	0.971014			0.00669905	0.952381			0.00831388	0.984752			0.00859034	0.984752			0.0533571	0.984752			0.0466057	0.984752
	0.00665012	0.971014			0.00670017	0.952381			0.00832079	0.984752			0.00859748	0.984752			0.0533994	0.984752			0.0466429	0.984752
	0.00665078	0.971014			0.00670129	0.952381			0.00832771	0.984752			0.00860463	0.984752			0.0534418	0.984752			0.0466803	0.984752
	0.00665144	0.971014			0.00670241	0.952381			0.00833465	0.984752			0.0086118	0.984752			0.0534843	0.984752			0.0467176	0.984752
	0.0066521	0.971014			0.00670354	0.952381			0.00834159	0.984752			0.00861897	0.984752			0.0535268	0.984752			0.046755	0.984752
	0.00665277	0.971014			0.00670466	0.952381			0.00834855	0.984752			0.00862616	0.984752			0.0535694	0.984752			0.0467925	0.984752
	0.00665343	0.971014			0.00670578	0.952381			0.00835552	0.984752			0.00863336	0.984752			0.0536121	0.984752			0.0468301	0.984752
	0.00665409	0.971014			0.00670691	0.952381			0.0083625	0.984752			0.00864057	0.984752			0.0536549	0.984752			0.0468677	0.984752
	0.00665475	0.971014			0.00670803	0.952381			0.00836949	0.984752			0.00864779	0.984752			0.0536977	0.984752			0.0469053	0.984752
	0.00665541	0.971014			0.00670916	0.952381			0.0083765	0.984752			0.00865502	0.984752			0.0537406	0.984752			0.0469431	0.984752
	0.00665607	0.971014			0.00671028	0.952381			0.00838351	0.984752			0.00866227	0.984752			0.0537835	0.984752			0.0469808	0.984752
	0.00665673	0.971014			0.00671141	0.952381			0.00839054	0.984752			0.00866953	0.984752			0.0538265	0.984752			0.0470187	0.984752
	0.00665739	0.971014			0.00671254	0.952381			0.00839758	0.984752			0.0086768	0.984752			0.0538696	0.984752			0.0470566	0.984752
	0.00665805	0.971014			0.00671366	0.952381			0.00840463	0.984752			0.00868408	0.984752			0.0539128	0.984752			0.0470946	0.984752
	0.00665872	0.971014			0.00671479	0.952381			0.00839387	0.983482			0.00867297	0.983482			0.0538469	0.983482			0.0470367	0.983482
	0.00655998	0.956522			0.00671592	0.952381			0.00840093	0.983482			0.00868026	0.983482			0.0538901	0.983482			0.0470746	0.983482
	0.00656064	0.956522			0.00671704	0.952381			0.00840799	0.983482			0.00868756	0.983482			0.0539334	0.983482			0.0471127	0.983482
	0.00656129	0.956522			0.00671817	0.952381			0.00841507	0.983482			0.00869487	0.983482			0.0539767	0.983482			0.0471508	0.983482
	0.00656194	0.956522			0.0067193	0.952381			0.00842216	0.983482			0.00870219	0.983482			0.0540201	0.983482			0.047189	0.983482
	0.00656259	0.956522			0.00672043	0.952381			0.00842926	0.983482			0.00870953	0.983482			0.0540635	0.983482			0.0472272	0.983482
	0.00656325	0.956522			0.00672156	0.952381			0.00843638	0.983482			0.00871688	0.983482			0.054107	0.983482			0.0472655	0.983482
	0.0065639	0.956522			0.00672269	0.952381			0.0084435	0.983482			0.00872424	0.983482			0.0541506	0.983482			0.0473038	0.983482
	0.00656455	0.956522			0.00672382	0.952381			0.00845064	0.983482			0.00873161	0.983482			0.0541943	0.983482			0.0473423	0.983482
	0.0065652	0.956522			0.00672495	0.952381			0.00845779	0.983482			0.00873899	0.983482			0.054238	0.983482			0.0473807	0.983482
	0.00656716	0.956522			0.00672608	0.952381			0.00846495	0.983482			0.00874639	0.983482			0.0542818	0.983482			0.0474193	0.983482
	0.00656782	0.956522			0.00672721	0.952381			0.00847212	0.983482			0.0087538	0.983482			0.0543257	0.983482			0.0474579	0.983482
	0.00656847	0.956522			0.00672834	0.952381			0.00847931	0.983482			0.00876122	0.983482			0.0543696	0.983482			0.0474966	0.983482
	0.00656913	0.956522			0.00672948	0.952381			0.00848651	0.983482			0.00876866	0.983482			0.0544137	0.983482			0.0475353	0.983482
	0.00656978	0.956522			0.00673061	0.952381			0.00849372	0.983482			0.00877611	0.983482			0.0544577	0.983482			0.0475741	0.983482
	0.00657043	0.956522			0.00673174	0.952381			0.00850094	0.983482			0.00878357	0.983482			0.0545019	0.983482			0.0476129	0.983482
	0.00657109	0.956522			0.00673287	0.952381			0.00850817	0.983482			0.00879104	0.983482			0.0545461	0.983482			0.0476519	0.983482
	0.00657174	0.956522			0.00673401	0.952381			0.00851542	0.983482			0.00879853	0.983482			0.0545904	0.983482			0.0476909	0.983482
	0.0065724	0.956522			0.00673514	0.952381			0.00852268	0.983482			0.00880603	0.983482			0.0546348	0.983482			0.0477299	0.983482
	0.00657305	0.956522			0.00673627	0.952381			0.00851176	0.982211			0.00879475	0.982211			0.0545681	0.982211			0.0476712	0.982211
	0.00657371	0.956522			0.00673741	0.952381			0.00851903	0.982211			0.00880225	0.982211			0.0546125	0.982211			0.0477102	0.982211
	0.00657436	0.956522			0.00673854	0.952381			0.0085081	0.98094			0.00879096	0.98094			0.0545457	0.98094			0.0476515	0.98094
	0.00657501	0.956522			0.00673968	0.952381			0.00851537	0.98094			0.00879847	0.98094			0.0545901	0.98094			0.0476905	0.98094
	0.00657567	0.956522			0.00674082	0.952381			0.00852264	0.98094			0.00880599	0.98094			0.0546346	0.98094			0.0477297	0.98094
	0.00657633	0.956522			0.00674195	0.952381			0.00852993	0.98094			0.00881352	0.98094			0.0546791	0.98094			0.0477689	0.98094
	0.00657698	0.956522			0.00674309	0.952381			0.00853724	0.98094			0.00882106	0.98094			0.0547238	0.98094			0.0478082	0.98094
	0.00657764	0.956522			0.00674423	0.952381			0.00854455	0.98094			0.00882862	0.98094			0.0547685	0.98094			0.0478475	0.98094
	0.00657829	0.956522			0.00674536	0.952381			0.00855188	0.98094			0.00883619	0.98094			0.0548133	0.98094			0.0478869	0.98094
	0.00657895	0.956522			0.0067465	0.952381			0.00855922	0.98094			0.00884377	0.98094			0.0548581	0.98094			0.0479264	0.98094
	0.0065796	0.956522			0.00674764	0.952381			0.00856658	0.98094			0.00885137	0.98094			0.054903	0.98094			0.047966	0.98094
	0.00658026	0.956522			0.00674878	0.952381			0.00857394	0.98094			0.00885898	0.98094			0.054948	0.98094			0.0480056	0.98094
	0.00658092	0.956522			0.00675105	0.952381			0.00858132	0.98094			0.0088666	0.98094			0.0549931	0.98094			0.0480452	0.98094
	0.00658157	0.956522			0.00675219	0.952381			0.00858871	0.98094			0.00887423	0.98094			0.0550383	0.98094			0.048085	0.98094
	0.00658223	0.956522			0.00675333	0.952381			0.00857768	0.97967			0.00886284	0.97967			0.0549709	0.97967			0.0480257	0.97967
	0.00658288	0.956522			0.00675447	0.952381			0.00858508	0.97967			0.00887048	0.97967			0.0550161	0.97967			0.0480654	0.97967
	0.00658354	0.956522			0.00675562	0.952381			0.00859248	0.97967			0.00887813	0.97967			0.0550613	0.97967			0.0481052	0.97967
	0.0065842	0.956522			0.00675676	0.952381			0.00859991	0.97967			0.00888579	0.97967			0.0551066	0.97967			0.0481451	0.97967
	0.00658485	0.956522			0.0067579	0.952381			0.00860734	0.97967			0.00889347	0.97967			0.055152	0.97967			0.0481851	0.97967
	0.00658551	0.956522			0.00675904	0.952381			0.00861478	0.97967			0.00890116	0.97967			0.0551975	0.97967			0.0482251	0.97967
	0.00658617	0.956522			0.00676018	0.952381			0.00862224	0.97967			0.00890887	0.97967			0.055243	0.97967			0.0482652	0.97967
	0.00658683	0.956522			0.00676133	0.952381			0.00862972	0.97967			0.00891659	0.97967			0.0552887	0.97967			0.0483053	0.97967
	0.00658748	0.956522			0.00676247	0.952381			0.0086372	0.97967			0.00892432	0.97967			0.0553344	0.97967			0.0483456	0.97967
	0.00658814	0.956522			0.00676361	0.952381			0.0086447	0.97967			0.00893206	0.97967			0.0553801	0.97967			0.0483858	0.97967
	0.0065888	0.956522			0.00676476	0.952381			0.00865221	0.97967			0.00893982	0.97967			0.055426	0.97967			0.0484262	0.97967
	0.00658946	0.956522			0.0067659	0.952381			0.00865973	0.97967			0.00894759	0.97967			0.0554719	0.97967			0.0484666	0.97967
	0.00659011	0.956522			0.00676704	0.952381			0.00866727	0.97967			0.00895538	0.97967			0.0555179	0.97967			0.0485071	0.97967
	0.00659077	0.956522			0.00676819	0.952381			0.00867482	0.97967			0.00896318	0.97967			0.055564	0.97967			0.0485477	0.97967
	0.00659143	0.956522			0.00676933	0.952381			0.00868238	0.97967			0.00897099	0.97967			0.0556101	0.97967			0.0485883	0.97967
	0.00659209	0.956522			0.00677048	0.952381			0.00868996	0.97967			0.00897882	0.97967			0.0556563	0.97967			0.048629	0.97967
	0.00659275	0.956522			0.00677163	0.952381			0.00869755	0.97967			0.00898666	0.97967			0.0557027	0.97967			0.0486697	0.97967
	0.00659341	0.956522			0.00677277	0.952381			0.00870515	0.97967			0.00899451	0.97967			0.055749	0.97967			0.0487106	0.97967
	0.00659407	0.956522			0.00677392	0.952381			0.00871277	0.97967			0.00900238	0.97967			0.0557955	0.97967			0.0487515	0.97967
	0.00659472	0.956522			0.00677507	0.952381			0.0087204	0.97967			0.00901026	0.97967			0.055842	0.97967			0.0487924	0.97967
	0.00659538	0.956522			0.00677622	0.952381			0.00872804	0.97967			0.00901815	0.97967			0.0558886	0.97967			0.0488335	0.97967
	0.00659604	0.956522			0.00677736	0.952381			0.0087357	0.97967			0.00902606	0.97967			0.0559353	0.97967			0.0488746	0.97967
	0.0065967	0.956522			0.00677851	0.952381			0.00872447	0.978399			0.00901446	0.978399			0.0558668	0.978399			0.0488143	0.978399
	0.00659736	0.956522			0.00677966	0.952381			0.00873213	0.978399			0.00902237	0.978399			0.0559136	0.978399			0.0488554	0.978399
	0.00659802	0.956522			0.00678081	0.952381			0.0087398	0.978399			0.0090303	0.978399			0.0559604	0.978399			0.0488966	0.978399
	0.00659868	0.956522			0.00678196	0.952381			0.00874749	0.978399			0.00903824	0.978399			0.0560072	0.978399			0.0489378	0.978399
	0.00659934	0.956522			0.00678311	0.952381			0.00875519	0.978399			0.00904619	0.978399			0.0560542	0.978399			0.0489792	0.978399
	0.0066	0.956522			0.00678426	0.952381			0.0087629	0.978399			0.00905416	0.978399			0.0561012	0.978399			0.0490206	0.978399
	0.00660066	0.956522			0.00678541	0.952381			0.00877063	0.978399			0.00906214	0.978399			0.0561483	0.978399			0.0490621	0.978399
	0.00660132	0.956522			0.00678656	0.952381			0.00877837	0.978399			0.00907014	0.978399			0.0561955	0.978399			0.0491036	0.978399
	0.00660198	0.956522			0.00678771	0.952381			0.00878613	0.978399			0.00907815	0.978399			0.0562428	0.978399			0.0491452	0.978399
	0.00660264	0.956522			0.00678887	0.952381			0.0087939	0.978399			0.00908617	0.978399			0.0562901	0.978399			0.0491869	0.978399
	0.0066033	0.956522			0.00679002	0.952381			0.00880168	0.978399			0.00909421	0.978399			0.0563375	0.978399			0.0492287	0.978399
	0.00660396	0.956522			0.00679117	0.952381			0.00880947	0.978399			0.00910227	0.978399			0.0563851	0.978399			0.0492705	0.978399
	0.00660462	0.956522			0.00679232	0.952381			0.00881728	0.978399			0.00911033	0.978399			0.0564326	0.978399			0.0493124	0.978399
	0.00660528	0.956522			0.00679348	0.952381			0.00882511	0.978399			0.00911842	0.978399			0.0564803	0.978399			0.0493543	0.978399
	0.00660595	0.956522			0.00679463	0.952381			0.00883295	0.978399			0.00912651	0.978399			0.0565281	0.978399			0.0493964	0.978399
	0.00660661	0.956522			0.00679579	0.952381			0.0088408	0.978399			0.00913462	0.978399			0.0565759	0.978399			0.0494385	0.978399
	0.00660727	0.956522			0.00679694	0.952381			0.00884866	0.978399			0.00914275	0.978399			0.0566238	0.978399			0.0494807	0.978399
	0.00660793	0.956522			0.0067981	0.952381			0.00885654	0.978399			0.00915089	0.978399			0.0566718	0.978399			0.0495229	0.978399
	0.00660859	0.956522			0.00679925	0.952381			0.00886444	0.978399			0.00915904	0.978399			0.0567199	0.978399			0.0495653	0.978399
	0.00660925	0.956522			0.00680041	0.952381			0.00887235	0.978399			0.00916721	0.978399			0.056768	0.978399			0.0496077	0.978399
	0.00660991	0.956522			0.00680156	0.952381			0.00886093	0.977128			0.00915541	0.977128			0.0566985	0.977128			0.0495464	0.977128
	0.00661058	0.956522			0.00680272	0.952381			0.00886884	0.977128			0.00916358	0.977128			0.0567467	0.977128			0.0495888	0.977128
	0.00661124	0.956522			0.00680388	0.952381			0.00885741	0.975858			0.00915178	0.975858			0.056677	0.975858			0.0495276	0.975858
	0.0066119	0.956522			0.00680504	0.952381			0.00886532	0.975858			0.00915995	0.975858			0.0567253	0.975858			0.04957	0.975858
	0.00661256	0.956522			0.00680619	0.952381			0.00887325	0.975858			0.00916814	0.975858			0.0567735	0.975858			0.0496125	0.975858
	0.00661323	0.956522			0.00680735	0.952381			0.0088812	0.975858			0.00917635	0.975858			0.0568219	0.975858			0.0496551	0.975858
	0.00661389	0.956522			0.00680851	0.952381			0.00888916	0.975858			0.00918457	0.975858			0.0568704	0.975858			0.0496978	0.975858
	0.00661455	0.956522			0.00680967	0.952381			0.00889713	0.975858			0.00919281	0.975858			0.0569189	0.975858			0.0497405	0.975858
	0.00661521	0.956522			0.00681083	0.952381			0.00890512	0.975858			0.00920106	0.975858			0.0569675	0.975858			0.0497833	0.975858
	0.00661588	0.956522			0.00681199	0.952381			0.00891312	0.975858			0.00920932	0.975858			0.0570162	0.975858			0.0498262	0.975858
	0.00661654	0.956522			0.00681315	0.952381			0.00892113	0.975858			0.0092176	0.975858			0.057065	0.975858			0.0498692	0.975858
	0.0066172	0.956522			0.00681431	0.952381			0.00892916	0.975858			0.0092259	0.975858			0.0571139	0.975858			0.0499122	0.975858
	0.00661787	0.956522			0.00681547	0.952381			0.00893721	0.975858			0.00923421	0.975858			0.0571628	0.975858			0.0499553	0.975858
	0.00661853	0.956522			0.00681663	0.952381			0.00894527	0.975858			0.00924253	0.975858			0.0572119	0.975858			0.0499985	0.975858
	0.0066192	0.956522			0.00681779	0.952381			0.00895334	0.975858			0.00925087	0.975858			0.057261	0.975858			0.0500418	0.975858
	0.00661986	0.956522			0.00681896	0.952381			0.00896143	0.975858			0.00925923	0.975858			0.0573102	0.975858			0.0500851	0.975858
	0.00662052	0.956522			0.00682012	0.952381			0.00896953	0.975858			0.0092676	0.975858			0.0573595	0.975858			0.0501285	0.975858
	0.00662119	0.956522			0.00682128	0.952381			0.00897765	0.975858			0.00927598	0.975858			0.0574089	0.975858			0.050172	0.975858
	0.00662185	0.956522			0.00682245	0.952381			0.00898578	0.975858			0.00928438	0.975858			0.0574583	0.975858			0.0502155	0.975858
	0.00662252	0.956522			0.00682361	0.952381			0.00899393	0.975858			0.0092928	0.975858			0.0575079	0.975858			0.0502592	0.975858
	0.00662318	0.956522			0.00682477	0.952381			0.00900209	0.975858			0.00930123	0.975858			0.0575575	0.975858			0.0503029	0.975858
	0.00662385	0.956522			0.00682594	0.952381			0.00901027	0.975858			0.00930967	0.975858			0.0576072	0.975858			0.0503467	0.975858
	0.00662451	0.956522			0.0068271	0.952381			0.00901846	0.975858			0.00931813	0.975858			0.057657	0.975858			0.0503905	0.975858
	0.00662518	0.956522			0.00682827	0.952381			0.00902667	0.975858			0.00932661	0.975858			0.0577069	0.975858			0.0504345	0.975858
	0.00662584	0.956522			0.00682943	0.952381			0.00903489	0.975858			0.0093351	0.975858			0.0577569	0.975858			0.0504785	0.975858
	0.00662651	0.956522			0.0068306	0.952381			0.00904313	0.975858			0.00934361	0.975858			0.057807	0.975858			0.0505226	0.975858
	0.00662717	0.956522			0.00683177	0.952381			0.00905138	0.975858			0.00935213	0.975858			0.0578571	0.975858			0.0505667	0.975858
	0.00662784	0.956522			0.00683293	0.952381			0.00905965	0.975858			0.00936067	0.975858			0.0579073	0.975858			0.050611	0.975858
	0.0066285	0.956522			0.0068341	0.952381			0.00906793	0.975858			0.00936923	0.975858			0.0579577	0.975858			0.0506553	0.975858
	0.00662917	0.956522			0.00683527	0.952381			0.00907622	0.975858			0.0093778	0.975858			0.0580081	0.975858			0.0506997	0.975858
	0.00662983	0.956522			0.00683644	0.952381			0.00908454	0.975858			0.00938638	0.975858			0.0580586	0.975858			0.0507442	0.975858
	0.0066305	0.956522			0.00683761	0.952381			0.00909286	0.975858			0.00939499	0.975858			0.0581092	0.975858			0.0507888	0.975858
	0.00663117	0.956522			0.00683878	0.952381			0.00910121	0.975858			0.0094036	0.975858			0.0581598	0.975858			0.0508334	0.975858
	0.00663183	0.956522			0.00683995	0.952381			0.00910956	0.975858			0.00941224	0.975858			0.0582106	0.975858			0.0508781	0.975858
	0.0066325	0.956522			0.00684112	0.952381			0.00911794	0.975858			0.00942088	0.975858			0.0582615	0.975858			0.0509229	0.975858
	0.00663317	0.956522			0.00684229	0.952381			0.00912633	0.975858			0.00942955	0.975858			0.0583124	0.975858			0.0509678	0.975858
	0.00663383	0.956522			0.00684346	0.952381			0.00913473	0.975858			0.00943823	0.975858			0.0583634	0.975858			0.0510127	0.975858
	0.0066345	0.956522			0.00684463	0.952381			0.00914315	0.975858			0.00944693	0.975858			0.0584146	0.975858			0.0510578	0.975858
	0.00663517	0.956522			0.0068458	0.952381			0.00915159	0.975858			0.00945564	0.975858			0.0584658	0.975858			0.0511029	0.975858
	0.00663583	0.956522			0.00684697	0.952381			0.00916004	0.975858			0.00946437	0.975858			0.0585171	0.975858			0.0511481	0.975858
	0.0066365	0.956522			0.00684814	0.952381			0.0091685	0.975858			0.00947311	0.975858			0.0585685	0.975858			0.0511933	0.975858
	0.00663717	0.956522			0.00684932	0.952381			0.00917699	0.975858			0.00948188	0.975858			0.0586199	0.975858			0.0512387	0.975858
	0.00663784	0.956522			0.00685049	0.952381			0.00918548	0.975858			0.00949065	0.975858			0.0586715	0.975858			0.0512841	0.975858
	0.0066385	0.956522			0.00685166	0.952381			0.009194	0.975858			0.00949945	0.975858			0.0587232	0.975858			0.0513296	0.975858
	0.00663917	0.956522			0.00685284	0.952381			0.00920253	0.975858			0.00950826	0.975858			0.0587749	0.975858			0.0513752	0.975858
	0.00663984	0.956522			0.00685401	0.952381			0.00921107	0.975858			0.00951708	0.975858			0.0588268	0.975858			0.0514209	0.975858
	0.00664051	0.956522			0.00685518	0.952381			0.00921963	0.975858			0.00952593	0.975858			0.0588787	0.975858			0.0514666	0.975858
	0.00664118	0.956522			0.00685636	0.952381			0.00922821	0.975858			0.00953478	0.975858			0.0589307	0.975858			0.0515125	0.975858
	0.00664184	0.956522			0.00685753	0.952381			0.0092368	0.975858			0.00954366	0.975858			0.0589828	0.975858			0.0515584	0.975858
	0.00664251	0.956522			0.00685871	0.952381			0.00924541	0.975858			0.00955255	0.975858			0.0590351	0.975858			0.0516044	0.975858
	0.00664318	0.956522			0.00685989	0.952381			0.00925404	0.975858			0.00956146	0.975858			0.0590874	0.975858			0.0516505	0.975858
	0.00664385	0.956522			0.00686106	0.952381			0.00926268	0.975858			0.00957039	0.975858			0.0591398	0.975858			0.0516966	0.975858
	0.00664452	0.956522			0.00686224	0.952381			0.00927134	0.975858			0.00957933	0.975858			0.0591922	0.975858			0.0517429	0.975858
	0.00664519	0.956522			0.00686342	0.952381			0.00928001	0.975858			0.00958829	0.975858			0.0592448	0.975858			0.0517892	0.975858
	0.00664586	0.956522			0.0068646	0.952381			0.0092887	0.975858			0.00959726	0.975858			0.0592975	0.975858			0.0518356	0.975858
	0.00664653	0.956522			0.00686577	0.952381			0.00929741	0.975858			0.00960626	0.975858			0.0593503	0.975858			0.0518821	0.975858
	0.0066472	0.956522			0.00686695	0.952381			0.00930613	0.975858			0.00961527	0.975858			0.0594031	0.975858			0.0519287	0.975858
	0.00664786	0.956522			0.00686813	0.952381			0.00931487	0.975858			0.00962429	0.975858			0.0594561	0.975858			0.0519754	0.975858
	0.00664853	0.956522			0.00686931	0.952381			0.00932362	0.975858			0.00963334	0.975858			0.0595092	0.975858			0.0520221	0.975858
	0.0066492	0.956522			0.00687049	0.952381			0.00933239	0.975858			0.0096424	0.975858			0.0595623	0.975858			0.0520689	0.975858
	0.00664987	0.956522			0.00687167	0.952381			0.00934118	0.975858			0.00965147	0.975858			0.0596155	0.975858			0.0521159	0.975858
	0.00665054	0.956522			0.00687285	0.952381			0.00934999	0.975858			0.00966057	0.975858			0.0596689	0.975858			0.0521629	0.975858
	0.00665121	0.956522			0.00687403	0.952381			0.00935881	0.975858			0.00966968	0.975858			0.0597223	0.975858			0.0522099	0.975858
	0.00665188	0.956522			0.00687521	0.952381			0.00936765	0.975858			0.00967881	0.975858			0.0597758	0.975858			0.0522571	0.975858
	0.00665256	0.956522			0.0068764	0.952381			0.0093765	0.975858			0.00968795	0.975858			0.0598295	0.975858			0.0523044	0.975858
	0.00665323	0.956522			0.00687758	0.952381			0.00938537	0.975858			0.00969712	0.975858			0.0598832	0.975858			0.0523517	0.975858
	0.0066539	0.956522			0.00687876	0.952381			0.00939426	0.975858			0.0097063	0.975858			0.059937	0.975858			0.0523991	0.975858
	0.00665457	0.956522			0.00687994	0.952381			0.00940317	0.975858			0.0097155	0.975858			0.0599909	0.975858			0.0524466	0.975858
	0.00665524	0.956522			0.00688113	0.952381			0.00941209	0.975858			0.00972471	0.975858			0.0600449	0.975858			0.0524942	0.975858
	0.00665591	0.956522			0.00688231	0.952381			0.00942103	0.975858			0.00973394	0.975858			0.060099	0.975858			0.0525419	0.975858
	0.00665658	0.956522			0.0068835	0.952381			0.00942998	0.975858			0.00974319	0.975858			0.0601533	0.975858			0.0525897	0.975858
	0.00665725	0.956522			0.00688468	0.952381			0.00943896	0.975858			0.00975246	0.975858			0.0602076	0.975858			0.0526376	0.975858
	0.00665792	0.956522			0.00688587	0.952381			0.00942678	0.974587			0.00973989	0.974587			0.0601339	0.974587			0.0525726	0.974587
	0.0066586	0.956522			0.00688705	0.952381			0.00943576	0.974587			0.00974916	0.974587			0.0601882	0.974587			0.0526205	0.974587
	0.00665927	0.956522			0.00688824	0.952381			0.00944476	0.974587			0.00975845	0.974587			0.0602427	0.974587			0.0526685	0.974587
	0.00665994	0.956522			0.00688942	0.952381			0.00945377	0.974587			0.00976776	0.974587			0.0602972	0.974587			0.0527166	0.974587
	0.00666061	0.956522			0.00689061	0.952381			0.00944156	0.973316			0.00975515	0.973316			0.0602233	0.973316			0.0526515	0.973316
	0.00666128	0.956522			0.0068918	0.952381			0.00945058	0.973316			0.00976447	0.973316			0.0602779	0.973316			0.0526995	0.973316
	0.00666196	0.956522			0.00689299	0.952381			0.00945961	0.973316			0.0097738	0.973316			0.0603326	0.973316			0.0527477	0.973316
	0.00666263	0.956522			0.00689417	0.952381			0.00946867	0.973316			0.00978315	0.973316			0.0603873	0.973316			0.052796	0.973316
	0.0066633	0.956522			0.00689536	0.952381			0.00947774	0.973316			0.00979252	0.973316			0.0604422	0.973316			0.0528444	0.973316
	0.00666397	0.956522			0.00689655	0.952381			0.00948683	0.973316			0.00980191	0.973316			0.0604972	0.973316			0.0528928	0.973316
	0.00666465	0.956522			0.00689774	0.952381			0.00949593	0.973316			0.00981131	0.973316			0.0605522	0.973316			0.0529414	0.973316
	0.00666532	0.956522			0.00689893	0.952381			0.00950505	0.973316			0.00982073	0.973316			0.0606074	0.973316			0.05299	0.973316
	0.00666599	0.956522			0.00690012	0.952381			0.00951419	0.973316			0.00983018	0.973316			0.0606627	0.973316			0.0530387	0.973316
	0.00666667	0.956522			0.00690131	0.952381			0.00952335	0.973316			0.00983963	0.973316			0.0607181	0.973316			0.0530875	0.973316
	0.00666734	0.956522			0.0069025	0.952381			0.00953253	0.973316			0.00984911	0.973316			0.0607735	0.973316			0.0531364	0.973316
	0.00666801	0.956522			0.00690369	0.952381			0.00954172	0.973316			0.00985861	0.973316			0.0608291	0.973316			0.0531854	0.973316
	0.00666869	0.956522			0.00690489	0.952381			0.00955093	0.973316			0.00986812	0.973316			0.0608848	0.973316			0.0532345	0.973316
	0.00666936	0.956522			0.00690608	0.952381			0.00956016	0.973316			0.00987765	0.973316			0.0609406	0.973316			0.0532836	0.973316
	0.00667004	0.956522			0.00690727	0.952381			0.00956941	0.973316			0.0098872	0.973316			0.0609965	0.973316			0.0533329	0.973316
	0.00667071	0.956522			0.00690846	0.952381			0.00955703	0.972046			0.00987442	0.972046			0.0609217	0.972046			0.053267	0.972046
	0.00667138	0.956522			0.00690966	0.952381			0.00956629	0.972046			0.00988398	0.972046			0.0609776	0.972046			0.0533163	0.972046
	0.00667206	0.956522			0.00691085	0.952381			0.00957556	0.972046			0.00989356	0.972046			0.0610336	0.972046			0.0533657	0.972046
	0.00667273	0.956522			0.00691204	0.952381			0.00958485	0.972046			0.00990315	0.972046			0.0610897	0.972046			0.0534151	0.972046
	0.00667341	0.956522			0.00691324	0.952381			0.00959415	0.972046			0.00991276	0.972046			0.061146	0.972046			0.0534647	0.972046
	0.00667408	0.956522			0.00691443	0.952381			0.00960348	0.972046			0.0099224	0.972046			0.0612023	0.972046			0.0535144	0.972046
	0.00667476	0.956522			0.00691563	0.952381			0.00961282	0.972046			0.00993205	0.972046			0.0612588	0.972046			0.0535641	0.972046
	0.00667543	0.956522			0.00691683	0.952381			0.00962218	0.972046			0.00994171	0.972046			0.0613153	0.972046			0.053614	0.972046
	0.00667678	0.956522			0.00691802	0.952381			0.00963156	0.972046			0.0099514	0.972046			0.0613719	0.972046			0.0536639	0.972046
	0.00667746	0.956522			0.00691922	0.952381			0.00964096	0.972046			0.00996111	0.972046			0.0614287	0.972046			0.0537139	0.972046
	0.00667813	0.956522			0.00692042	0.952381			0.00965038	0.972046			0.00997083	0.972046			0.0614855	0.972046			0.0537641	0.972046
	0.00667881	0.956522			0.00692161	0.952381			0.00965981	0.972046			0.00998058	0.972046			0.0615425	0.972046			0.0538143	0.972046
	0.00667949	0.956522			0.00692281	0.952381			0.00966926	0.972046			0.00999034	0.972046			0.0615996	0.972046			0.0538646	0.972046
	0.00668016	0.956522			0.00692401	0.952381			0.00967874	0.972046			0.0100001	0.972046			0.0616567	0.972046			0.053915	0.972046
	0.00668084	0.956522			0.00692521	0.952381			0.00968823	0.972046			0.0100099	0.972046			0.061714	0.972046			0.0539655	0.972046
	0.00668151	0.956522			0.00692641	0.952381			0.00969773	0.972046			0.0100197	0.972046			0.0617714	0.972046			0.0540161	0.972046
	0.00668219	0.956522			0.00692761	0.952381			0.00970726	0.972046			0.0100296	0.972046			0.0618289	0.972046			0.0540668	0.972046
	0.00668287	0.956522			0.00692881	0.952381			0.00971681	0.972046			0.0100394	0.972046			0.0618865	0.972046			0.0541176	0.972046
	0.00668354	0.956522			0.00693001	0.952381			0.00972637	0.972046			0.0100493	0.972046			0.0619442	0.972046			0.0541684	0.972046
	0.00668422	0.956522			0.00693121	0.952381			0.00973596	0.972046			0.0100592	0.972046			0.062002	0.972046			0.0542194	0.972046
	0.0066849	0.956522			0.00693241	0.952381			0.00974556	0.972046			0.0100691	0.972046			0.0620599	0.972046			0.0542705	0.972046
	0.00668558	0.956522			0.00693361	0.952381			0.00975518	0.972046			0.0100791	0.972046			0.062118	0.972046			0.0543217	0.972046
	0.00668625	0.956522			0.00693481	0.952381			0.00976482	0.972046			0.010089	0.972046			0.0621761	0.972046			0.0543729	0.972046
	0.00668693	0.956522			0.00693602	0.952381			0.00977448	0.972046			0.010099	0.972046			0.0622344	0.972046			0.0544243	0.972046
	0.00668761	0.956522			0.00693722	0.952381			0.00978416	0.972046			0.010109	0.972046			0.0622927	0.972046			0.0544758	0.972046
	0.00668829	0.956522			0.00693842	0.952381			0.00979386	0.972046			0.010119	0.972046			0.0623512	0.972046			0.0545273	0.972046
	0.00668896	0.956522			0.00693963	0.952381			0.00980357	0.972046			0.0101291	0.972046			0.0624098	0.972046			0.054579	0.972046
	0.00668964	0.956522			0.00694083	0.952381			0.00981331	0.972046			0.0101391	0.972046			0.0624685	0.972046			0.0546307	0.972046
	0.00669032	0.956522			0.00694203	0.952381			0.00982307	0.972046			0.0101492	0.972046			0.0625272	0.972046			0.0546826	0.972046
	0.006691	0.956522			0.00694324	0.952381			0.00983284	0.972046			0.0101593	0.972046			0.0625862	0.972046			0.0547345	0.972046
	0.00669168	0.956522			0.00694444	0.952381			0.00984264	0.972046			0.0101694	0.972046			0.0626452	0.972046			0.0547866	0.972046
	0.00669235	0.956522			0.00694565	0.952381			0.00985245	0.972046			0.0101796	0.972046			0.0627043	0.972046			0.0548387	0.972046
	0.00669303	0.956522			0.00694686	0.952381			0.00986229	0.972046			0.0101897	0.972046			0.0627636	0.972046			0.054891	0.972046
	0.00669371	0.956522			0.00694806	0.952381			0.00987214	0.972046			0.0101999	0.972046			0.0628229	0.972046			0.0549433	0.972046
	0.00669439	0.956522			0.00694927	0.952381			0.00988201	0.972046			0.0102101	0.972046			0.0628824	0.972046			0.0549958	0.972046
	0.00669507	0.956522			0.00695048	0.952381			0.00989191	0.972046			0.0102203	0.972046			0.062942	0.972046			0.0550483	0.972046
	0.00669575	0.956522			0.00695169	0.952381			0.00990182	0.972046			0.0102305	0.972046			0.0630016	0.972046			0.0551009	0.972046
	0.00669643	0.956522			0.00695289	0.952381			0.00991175	0.972046			0.0102408	0.972046			0.0630615	0.972046			0.0551537	0.972046
	0.00669711	0.956522			0.0069541	0.952381			0.0099217	0.972046			0.0102511	0.972046			0.0631214	0.972046			0.0552065	0.972046
	0.00669779	0.956522			0.00695531	0.952381			0.00993168	0.972046			0.0102614	0.972046			0.0631814	0.972046			0.0552595	0.972046
	0.00669847	0.956522			0.00695652	0.952381			0.00994167	0.972046			0.0102717	0.972046			0.0632416	0.972046			0.0553125	0.972046
	0.00669915	0.956522			0.00695773	0.952381			0.00995168	0.972046			0.010282	0.972046			0.0633018	0.972046			0.0553657	0.972046
	0.00669983	0.956522			0.00695894	0.952381			0.00996172	0.972046			0.0102924	0.972046			0.0633622	0.972046			0.055419	0.972046
	0.00670051	0.956522			0.00696015	0.952381			0.00997177	0.972046			0.0103028	0.972046			0.0634227	0.972046			0.0554723	0.972046
	0.00670119	0.956522			0.00696136	0.952381			0.00998184	0.972046			0.0103132	0.972046			0.0634833	0.972046			0.0555258	0.972046
	0.00670187	0.956522			0.00696258	0.952381			0.00999194	0.972046			0.0103236	0.972046			0.063544	0.972046			0.0555793	0.972046
	0.00670255	0.956522			0.00696379	0.952381			0.0100021	0.972046			0.0103341	0.972046			0.0636049	0.972046			0.055633	0.972046
	0.00670323	0.956522			0.006965	0.952381			0.0100122	0.972046			0.0103445	0.972046			0.0636658	0.972046			0.0556868	0.972046
	0.00670391	0.956522			0.00696621	0.952381			0.0100223	0.972046			0.010355	0.972046			0.0637269	0.972046			0.0557407	0.972046
	0.00670459	0.956522			0.00696743	0.952381			0.0100325	0.972046			0.0103655	0.972046			0.0637881	0.972046			0.0557946	0.972046
	0.00670527	0.956522			0.00696864	0.952381			0.0100427	0.972046			0.0103761	0.972046			0.0638494	0.972046			0.0558487	0.972046
	0.00670595	0.956522			0.00696986	0.952381			0.0100529	0.972046			0.0103866	0.972046			0.0639108	0.972046			0.0559029	0.972046
	0.00670664	0.956522			0.00697107	0.952381			0.0100632	0.972046			0.0103972	0.972046			0.0639724	0.972046			0.0559572	0.972046
	0.00670732	0.956522			0.00697229	0.952381			0.0100734	0.972046			0.0104078	0.972046			0.064034	0.972046			0.0560116	0.972046
	0.006708	0.956522			0.0069735	0.952381			0.0100837	0.972046			0.0104184	0.972046			0.0640958	0.972046			0.0560661	0.972046
	0.00670868	0.956522			0.00697472	0.952381			0.010094	0.972046			0.010429	0.972046			0.0641577	0.972046			0.0561207	0.972046
	0.00670936	0.956522			0.00697593	0.952381			0.0101043	0.972046			0.0104397	0.972046			0.0642197	0.972046			0.0561754	0.972046
	0.00671004	0.956522			0.00697715	0.952381			0.0101147	0.972046			0.0104504	0.972046			0.0642819	0.972046			0.0562303	0.972046
	0.00671073	0.956522			0.00697837	0.952381			0.010125	0.972046			0.0104611	0.972046			0.0643441	0.972046			0.0562852	0.972046
	0.00671141	0.956522			0.00697958	0.952381			0.0101354	0.972046			0.0104718	0.972046			0.0644065	0.972046			0.0563402	0.972046
	0.00671209	0.956522			0.0069808	0.952381			0.0101458	0.972046			0.0104826	0.972046			0.064469	0.972046			0.0563954	0.972046
	0.00671277	0.956522			0.00698202	0.952381			0.0101563	0.972046			0.0104933	0.972046			0.0645317	0.972046			0.0564506	0.972046
	0.00671346	0.956522			0.00698324	0.952381			0.0101667	0.972046			0.0105041	0.972046			0.0645944	0.972046			0.056506	0.972046
	0.00671414	0.956522			0.00698446	0.952381			0.0101772	0.972046			0.010515	0.972046			0.0646573	0.972046			0.0565615	0.972046
	0.00671482	0.956522			0.00698568	0.952381			0.0101877	0.972046			0.0105258	0.972046			0.0647203	0.972046			0.0566171	0.972046
	0.00671551	0.956522			0.0069869	0.952381			0.0101982	0.972046			0.0105367	0.972046			0.0647834	0.972046			0.0566728	0.972046
	0.00671619	0.956522			0.00698812	0.952381			0.0102087	0.972046			0.0105475	0.972046			0.0648466	0.972046			0.0567286	0.972046
	0.00671687	0.956522			0.00698934	0.952381			0.0102193	0.972046			0.0105584	0.972046			0.06491	0.972046			0.0567845	0.972046
	0.00671756	0.956522			0.00699056	0.952381			0.0102299	0.972046			0.0105694	0.972046			0.0649735	0.972046			0.0568405	0.972046
	0.00671824	0.956522			0.00699178	0.952381			0.0102405	0.972046			0.0105803	0.972046			0.0650371	0.972046			0.0568966	0.972046
	0.00671892	0.956522			0.00699301	0.952381			0.0102511	0.972046			0.0105913	0.972046			0.0651008	0.972046			0.0569529	0.972046
	0.00671961	0.956522			0.00699423	0.952381			0.0102617	0.972046			0.0106023	0.972046			0.0651647	0.972046			0.0570092	0.972046
	0.00672029	0.956522			0.00699545	0.952381			0.0102724	0.972046			0.0106133	0.972046			0.0652287	0.972046			0.0570657	0.972046
	0.00672098	0.956522			0.00699668	0.952381			0.0102831	0.972046			0.0106243	0.972046			0.0652928	0.972046			0.0571223	0.972046
	0.00672166	0.956522			0.0069979	0.952381			0.0102938	0.972046			0.0106354	0.972046			0.065357	0.972046			0.057179	0.972046
	0.00672235	0.956522			0.00699913	0.952381			0.0103045	0.972046			0.0106465	0.972046			0.0654214	0.972046			0.0572358	0.972046
	0.00672303	0.956522			0.00700035	0.952381			0.0103153	0.972046			0.0106576	0.972046			0.0654859	0.972046			0.0572927	0.972046
	0.00672372	0.956522			0.00700158	0.952381			0.0103261	0.972046			0.0106687	0.972046			0.0655505	0.972046			0.0573497	0.972046
	0.0067244	0.956522			0.0070028	0.952381			0.0103369	0.972046			0.0106799	0.972046			0.0656152	0.972046			0.0574069	0.972046
	0.00672509	0.956522			0.00700403	0.952381			0.0103477	0.972046			0.0106911	0.972046			0.0656801	0.972046			0.0574641	0.972046
	0.00672577	0.956522			0.00700525	0.952381			0.0103586	0.972046			0.0107023	0.972046			0.0657451	0.972046			0.0575215	0.972046
	0.00672646	0.956522			0.00700648	0.952381			0.0103694	0.972046			0.0107135	0.972046			0.0658102	0.972046			0.057579	0.972046
	0.00672714	0.956522			0.00700771	0.952381			0.0103803	0.972046			0.0107248	0.972046			0.0658755	0.972046			0.0576366	0.972046
	0.00672783	0.956522			0.00700894	0.952381			0.0103912	0.972046			0.010736	0.972046			0.0659409	0.972046			0.0576943	0.972046
	0.00672851	0.956522			0.00701016	0.952381			0.0104022	0.972046			0.0107473	0.972046			0.0660064	0.972046			0.0577521	0.972046
	0.0067292	0.956522			0.00701139	0.952381			0.0104131	0.972046			0.0107587	0.972046			0.0660721	0.972046			0.0578101	0.972046
	0.00672989	0.956522			0.00701262	0.952381			0.0104241	0.972046			0.01077	0.972046			0.0661378	0.972046			0.0578681	0.972046
	0.00673057	0.956522			0.00701385	0.952381			0.0104351	0.972046			0.0107814	0.972046			0.0662037	0.972046			0.0579263	0.972046
	0.00673126	0.956522			0.00701508	0.952381			0.0104462	0.972046			0.0107928	0.972046			0.0662698	0.972046			0.0579846	0.972046
	0.00673195	0.956522			0.00701631	0.952381			0.0104572	0.972046			0.0108042	0.972046			0.066336	0.972046			0.058043	0.972046
	0.00673263	0.956522			0.00701754	0.952381			0.0104683	0.972046			0.0108156	0.972046			0.0664023	0.972046			0.0581016	0.972046
	0.00673332	0.956522			0.00701878	0.952381			0.0104794	0.972046			0.0108271	0.972046			0.0664687	0.972046			0.0581602	0.972046
	0.00673401	0.956522			0.00702001	0.952381			0.0104905	0.972046			0.0108386	0.972046			0.0665353	0.972046			0.058219	0.972046
	0.00673469	0.956522			0.00684571	0.928571			0.0105017	0.972046			0.0108501	0.972046			0.066602	0.972046			0.0582779	0.972046
	0.00673538	0.956522			0.00684691	0.928571			0.0105129	0.972046			0.0108616	0.972046			0.0666688	0.972046			0.0583369	0.972046
	0.00673607	0.956522			0.00684811	0.928571			0.0105241	0.972046			0.0108732	0.972046			0.0667358	0.972046			0.058396	0.972046
	0.00673676	0.956522			0.00684932	0.928571			0.0105353	0.972046			0.0108848	0.972046			0.0668029	0.972046			0.0584553	0.972046
	0.00673744	0.956522			0.00685052	0.928571			0.0105465	0.972046			0.0108964	0.972046			0.0668702	0.972046			0.0585146	0.972046
	0.00673813	0.956522			0.00685172	0.928571			0.0105578	0.972046			0.0109081	0.972046			0.0669375	0.972046			0.0585741	0.972046
	0.00673882	0.956522			0.00685293	0.928571			0.0105691	0.972046			0.0109197	0.972046			0.0670051	0.972046			0.0586337	0.972046
	0.00673951	0.956522			0.00685413	0.928571			0.0105804	0.972046			0.0109314	0.972046			0.0670727	0.972046			0.0586935	0.972046
	0.0067402	0.956522			0.00685533	0.928571			0.0105917	0.972046			0.0109431	0.972046			0.0671405	0.972046			0.0587533	0.972046
	0.00674088	0.956522			0.00685654	0.928571			0.0106031	0.972046			0.0109549	0.972046			0.0672084	0.972046			0.0588133	0.972046
	0.00674157	0.956522			0.00685775	0.928571			0.0106145	0.972046			0.0109666	0.972046			0.0672765	0.972046			0.0588734	0.972046
	0.00674226	0.956522			0.00685895	0.928571			0.0106259	0.972046			0.0109784	0.972046			0.0673447	0.972046			0.0589336	0.972046
	0.00674295	0.956522			0.00686016	0.928571			0.0106374	0.972046			0.0109902	0.972046			0.067413	0.972046			0.058994	0.972046
	0.00674364	0.956522			0.00686137	0.928571			0.0106488	0.972046			0.0110021	0.972046			0.0674815	0.972046			0.0590544	0.972046
	0.00674433	0.956522			0.00686257	0.928571			0.0106603	0.972046			0.0110139	0.972046			0.0675501	0.972046			0.059115	0.972046
	0.00674502	0.956522			0.00686378	0.928571			0.0106718	0.972046			0.0110258	0.972046			0.0676189	0.972046			0.0591757	0.972046
	0.00674571	0.956522			0.00686499	0.928571			0.0106834	0.972046			0.0110377	0.972046			0.0676878	0.972046			0.0592366	0.972046
	0.0067464	0.956522			0.0068662	0.928571			0.0106949	0.972046			0.0110497	0.972046			0.0677568	0.972046			0.0592975	0.972046
	0.00674709	0.956522			0.00686741	0.928571			0.0107065	0.972046			0.0110617	0.972046			0.067826	0.972046			0.0593586	0.972046
	0.00674778	0.956522			0.00686862	0.928571			0.0107181	0.972046			0.0110736	0.972046			0.0678953	0.972046			0.0594199	0.972046
	0.00674847	0.956522			0.00686983	0.928571			0.0107298	0.972046			0.0110857	0.972046			0.0679648	0.972046			0.0594812	0.972046
	0.00674916	0.956522			0.00687104	0.928571			0.0107414	0.972046			0.0110977	0.972046			0.0680344	0.972046			0.0595427	0.972046
	0.00674985	0.956522			0.00687225	0.928571			0.0107531	0.972046			0.0111098	0.972046			0.0681041	0.972046			0.0596043	0.972046
	0.00675054	0.956522			0.00687346	0.928571			0.0107648	0.972046			0.0111219	0.972046			0.068174	0.972046			0.059666	0.972046
	0.00675192	0.956522			0.00687467	0.928571			0.0107766	0.972046			0.011134	0.972046			0.0682441	0.972046			0.0597278	0.972046
	0.00675261	0.956522			0.00687709	0.928571			0.0107883	0.972046			0.0111462	0.972046			0.0683142	0.972046			0.0597898	0.972046
	0.0067533	0.956522			0.00687831	0.928571			0.0108001	0.972046			0.0111583	0.972046			0.0683846	0.972046			0.0598519	0.972046
	0.00675399	0.956522			0.00687952	0.928571			0.010812	0.972046			0.0111705	0.972046			0.068455	0.972046			0.0599142	0.972046
	0.00675468	0.956522			0.00688073	0.928571			0.0108238	0.972046			0.0111828	0.972046			0.0685256	0.972046			0.0599766	0.972046
	0.00675537	0.956522			0.00688195	0.928571			0.0108357	0.972046			0.011195	0.972046			0.0685964	0.972046			0.0600391	0.972046
	0.00675607	0.956522			0.00688316	0.928571			0.0108476	0.972046			0.0112073	0.972046			0.0686673	0.972046			0.0601017	0.972046
	0.00675676	0.956522			0.00688438	0.928571			0.0108595	0.972046			0.0112196	0.972046			0.0687384	0.972046			0.0601644	0.972046
	0.00675745	0.956522			0.00688559	0.928571			0.0108714	0.972046			0.011232	0.972046			0.0688096	0.972046			0.0602273	0.972046
	0.00675814	0.956522			0.00688681	0.928571			0.0108834	0.972046			0.0112443	0.972046			0.0688809	0.972046			0.0602904	0.972046
	0.00675883	0.956522			0.00688803	0.928571			0.0108954	0.972046			0.0112567	0.972046			0.0689524	0.972046			0.0603535	0.972046
	0.00675952	0.956522			0.00688924	0.928571			0.0109074	0.972046			0.0112692	0.972046			0.0690241	0.972046			0.0604168	0.972046
	0.00676022	0.956522			0.00689046	0.928571			0.0109195	0.972046			0.0112816	0.972046			0.0690958	0.972046			0.0604802	0.972046
	0.00676091	0.956522			0.00689168	0.928571			0.0109316	0.972046			0.0112941	0.972046			0.0691678	0.972046			0.0605438	0.972046
	0.0067616	0.956522			0.0068929	0.928571			0.0109437	0.972046			0.0113066	0.972046			0.0692399	0.972046			0.0606075	0.972046
	0.0067623	0.956522			0.00689411	0.928571			0.0109558	0.972046			0.0113191	0.972046			0.0693121	0.972046			0.0606713	0.972046
	0.00676299	0.956522			0.00689533	0.928571			0.010968	0.972046			0.0113317	0.972046			0.0693845	0.972046			0.0607353	0.972046
	0.00676368	0.956522			0.00689655	0.928571			0.0109802	0.972046			0.0113443	0.972046			0.0694571	0.972046			0.0607994	0.972046
	0.00676437	0.956522			0.00689777	0.928571			0.0109924	0.972046			0.0113569	0.972046			0.0695298	0.972046			0.0608636	0.972046
	0.00676507	0.956522			0.00689899	0.928571			0.0110046	0.972046			0.0113695	0.972046			0.0696026	0.972046			0.0609279	0.972046
	0.00676576	0.956522			0.00690143	0.928571			0.0110169	0.972046			0.0113822	0.972046			0.0696756	0.972046			0.0609924	0.972046
	0.00676645	0.956522			0.00690265	0.928571			0.0110026	0.970775			0.0113675	0.970775			0.0695909	0.970775			0.0609176	0.970775
	0.00676715	0.956522			0.00690388	0.928571			0.0110149	0.970775			0.0113802	0.970775			0.0696639	0.970775			0.0609821	0.970775
	0.00676784	0.956522			0.0069051	0.928571			0.0110272	0.970775			0.0113929	0.970775			0.0697372	0.970775			0.0610468	0.970775
	0.00676854	0.956522			0.00690632	0.928571			0.0110396	0.970775			0.0114056	0.970775			0.0698106	0.970775			0.0611117	0.970775
	0.00676923	0.956522			0.00690755	0.928571			0.0110519	0.970775			0.0114184	0.970775			0.0698841	0.970775			0.0611766	0.970775
	0.00676993	0.956522			0.00690877	0.928571			0.0110643	0.970775			0.0114312	0.970775			0.0699578	0.970775			0.0612418	0.970775
	0.00677062	0.956522			0.00690999	0.928571			0.0110767	0.970775			0.011444	0.970775			0.0700316	0.970775			0.061307	0.970775
	0.00677131	0.956522			0.00691122	0.928571			0.0110892	0.970775			0.0114569	0.970775			0.0701056	0.970775			0.0613724	0.970775
	0.00677201	0.956522			0.00691244	0.928571			0.0111017	0.970775			0.0114698	0.970775			0.0701798	0.970775			0.0614379	0.970775
	0.0067727	0.956522			0.00691367	0.928571			0.0111142	0.970775			0.0114827	0.970775			0.0702541	0.970775			0.0615036	0.970775
	0.0067734	0.956522			0.00691489	0.928571			0.0111267	0.970775			0.0114956	0.970775			0.0703286	0.970775			0.0615694	0.970775
	0.00677409	0.956522			0.00691612	0.928571			0.0111393	0.970775			0.0115086	0.970775			0.0704032	0.970775			0.0616354	0.970775
	0.00677479	0.956522			0.00691735	0.928571			0.0111519	0.970775			0.0115216	0.970775			0.070478	0.970775			0.0617015	0.970775
	0.00677549	0.956522			0.00691857	0.928571			0.0111645	0.970775			0.0115346	0.970775			0.0705529	0.970775			0.0617677	0.970775
	0.00677618	0.956522			0.0069198	0.928571			0.0111771	0.970775			0.0115477	0.970775			0.0706281	0.970775			0.0618341	0.970775
	0.00677688	0.956522			0.00692103	0.928571			0.0111898	0.970775			0.0115608	0.970775			0.0707033	0.970775			0.0619006	0.970775
	0.00677757	0.956522			0.00692226	0.928571			0.0112025	0.970775			0.0115739	0.970775			0.0707788	0.970775			0.0619673	0.970775
	0.00677827	0.956522			0.00692349	0.928571			0.0112152	0.970775			0.011587	0.970775			0.0708543	0.970775			0.0620341	0.970775
	0.00677896	0.956522			0.00692472	0.928571			0.011228	0.970775			0.0116002	0.970775			0.0709301	0.970775			0.062101	0.970775
	0.00677966	0.956522			0.00692595	0.928571			0.0112408	0.970775			0.0116134	0.970775			0.071006	0.970775			0.0621681	0.970775
	0.00678036	0.956522			0.00692718	0.928571			0.0112536	0.970775			0.0116267	0.970775			0.0710821	0.970775			0.0622354	0.970775
	0.00678105	0.956522			0.00692841	0.928571			0.0112664	0.970775			0.0116399	0.970775			0.0711583	0.970775			0.0623028	0.970775
	0.00678175	0.956522			0.00692964	0.928571			0.0112793	0.970775			0.0116532	0.970775			0.0712347	0.970775			0.0623703	0.970775
	0.00678245	0.956522			0.00693087	0.928571			0.0112922	0.970775			0.0116666	0.970775			0.0713113	0.970775			0.062438	0.970775
	0.00678314	0.956522			0.0069321	0.928571			0.0113052	0.970775			0.0116799	0.970775			0.071388	0.970775			0.0625058	0.970775
	0.00678384	0.956522			0.00693333	0.928571			0.0113181	0.970775			0.0116933	0.970775			0.0714649	0.970775			0.0625738	0.970775
	0.00678454	0.956522			0.00693457	0.928571			0.0113311	0.970775			0.0117067	0.970775			0.071542	0.970775			0.0626419	0.970775
	0.00678524	0.956522			0.00693703	0.928571			0.0113165	0.969504			0.0116916	0.969504			0.071455	0.969504			0.062565	0.969504
	0.00678593	0.956522			0.00693827	0.928571			0.0113295	0.969504			0.011705	0.969504			0.0715322	0.969504			0.0626332	0.969504
	0.00678663	0.956522			0.0069395	0.928571			0.0113425	0.969504			0.0117185	0.969504			0.0716095	0.969504			0.0627016	0.969504
	0.00678733	0.956522			0.00694074	0.928571			0.0113556	0.969504			0.011732	0.969504			0.071687	0.969504			0.0627701	0.969504
	0.00678803	0.956522			0.00694197	0.928571			0.0113687	0.969504			0.0117455	0.969504			0.0717646	0.969504			0.0628387	0.969504
	0.00678873	0.956522			0.00694321	0.928571			0.0113818	0.969504			0.0117591	0.969504			0.0718424	0.969504			0.0629075	0.969504
	0.00678942	0.956522			0.00694444	0.928571			0.011395	0.969504			0.0117727	0.969504			0.0719204	0.969504			0.0629764	0.969504
	0.00679012	0.956522			0.00694568	0.928571			0.0114082	0.969504			0.0117863	0.969504			0.0719986	0.969504			0.0630455	0.969504
	0.00679082	0.956522			0.00694692	0.928571			0.0114214	0.969504			0.0118	0.969504			0.0720769	0.969504			0.0631148	0.969504
	0.00679152	0.956522			0.00694816	0.928571			0.0114346	0.969504			0.0118136	0.969504			0.0721554	0.969504			0.0631842	0.969504
	0.00679222	0.956522			0.00694939	0.928571			0.0114479	0.969504			0.0118274	0.969504			0.0722341	0.969504			0.0632537	0.969504
	0.00679292	0.956522			0.00695063	0.928571			0.0114612	0.969504			0.0118411	0.969504			0.0723129	0.969504			0.0633234	0.969504
	0.00679362	0.956522			0.00695187	0.928571			0.0114746	0.969504			0.0118549	0.969504			0.0723919	0.969504			0.0633933	0.969504
	0.00679432	0.956522			0.00695311	0.928571			0.011488	0.969504			0.0118687	0.969504			0.0724711	0.969504			0.0634633	0.969504
	0.00679502	0.956522			0.00695435	0.928571			0.0115014	0.969504			0.0118826	0.969504			0.0725504	0.969504			0.0635335	0.969504
	0.00679572	0.956522			0.00695559	0.928571			0.0115148	0.969504			0.0118964	0.969504			0.07263	0.969504			0.0636038	0.969504
	0.00679642	0.956522			0.00695807	0.928571			0.0115283	0.969504			0.0119103	0.969504			0.0727097	0.969504			0.0636743	0.969504
	0.00679712	0.956522			0.00695931	0.928571			0.0115418	0.969504			0.0119243	0.969504			0.0727895	0.969504			0.0637449	0.969504
	0.00679782	0.956522			0.00696056	0.928571			0.0115553	0.969504			0.0119383	0.969504			0.0728696	0.969504			0.0638157	0.969504
	0.00679852	0.956522			0.0069618	0.928571			0.0115689	0.969504			0.0119523	0.969504			0.0729498	0.969504			0.0638866	0.969504
	0.00679922	0.956522			0.00696304	0.928571			0.0115825	0.969504			0.0119663	0.969504			0.0730302	0.969504			0.0639577	0.969504
	0.00679992	0.956522			0.00696429	0.928571			0.0115961	0.969504			0.0119804	0.969504			0.0731108	0.969504			0.064029	0.969504
	0.00680062	0.956522			0.00696553	0.928571			0.0116098	0.969504			0.0119945	0.969504			0.0731916	0.969504			0.0641004	0.969504
	0.00680132	0.956522			0.00696677	0.928571			0.0116235	0.969504			0.0120086	0.969504			0.0732725	0.969504			0.064172	0.969504
	0.00680202	0.956522			0.00696802	0.928571			0.0116372	0.969504			0.0120228	0.969504			0.0733536	0.969504			0.0642438	0.969504
	0.00680272	0.956522			0.00696926	0.928571			0.0116509	0.969504			0.012037	0.969504			0.0734349	0.969504			0.0643157	0.969504
	0.00680342	0.956522			0.00697051	0.928571			0.0116647	0.969504			0.0120513	0.969504			0.0735164	0.969504			0.0643877	0.969504
	0.00680412	0.956522			0.00697176	0.928571			0.0116786	0.969504			0.0120655	0.969504			0.0735981	0.969504			0.06446	0.969504
	0.00680483	0.956522			0.006973	0.928571			0.0116924	0.969504			0.0120798	0.969504			0.0736799	0.969504			0.0645323	0.969504
	0.00680553	0.956522			0.00697425	0.928571			0.0116773	0.968234			0.0120642	0.968234			0.0735905	0.968234			0.0644532	0.968234
	0.00680623	0.956522			0.00679664	0.904762			0.0116911	0.968234			0.0120785	0.968234			0.0736724	0.968234			0.0645257	0.968234
	0.00680693	0.956522			0.00679785	0.904762			0.011705	0.968234			0.0120929	0.968234			0.0737545	0.968234			0.0645983	0.968234
	0.00680763	0.956522			0.00679907	0.904762			0.011719	0.968234			0.0121073	0.968234			0.0738368	0.968234			0.0646711	0.968234
	0.00680834	0.956522			0.00680029	0.904762			0.0117329	0.968234			0.0121217	0.968234			0.0739193	0.968234			0.0647441	0.968234
	0.00680904	0.956522			0.0068015	0.904762			0.0117469	0.968234			0.0121362	0.968234			0.074002	0.968234			0.0648172	0.968234
	0.00680974	0.956522			0.00680272	0.904762			0.011761	0.968234			0.0121507	0.968234			0.0740848	0.968234			0.0648905	0.968234
	0.00681044	0.956522			0.00680394	0.904762			0.0117751	0.968234			0.0121652	0.968234			0.0741679	0.968234			0.064964	0.968234
	0.00681115	0.956522			0.00680516	0.904762			0.0117892	0.968234			0.0121798	0.968234			0.0742511	0.968234			0.0650376	0.968234
	0.00681185	0.956522			0.00680638	0.904762			0.0118033	0.968234			0.0121944	0.968234			0.0743345	0.968234			0.0651114	0.968234
	0.00681255	0.956522			0.0068076	0.904762			0.0118175	0.968234			0.012209	0.968234			0.0744181	0.968234			0.0651853	0.968234
	0.00681325	0.956522			0.00680882	0.904762			0.0118317	0.968234			0.0122237	0.968234			0.0745019	0.968234			0.0652594	0.968234
	0.00681396	0.956522			0.00681004	0.904762			0.0118459	0.968234			0.0122384	0.968234			0.0745859	0.968234			0.0653337	0.968234
	0.00681466	0.956522			0.00681126	0.904762			0.0118602	0.968234			0.0122531	0.968234			0.07467	0.968234			0.0654082	0.968234
	0.00681537	0.956522			0.00681248	0.904762			0.0118745	0.968234			0.0122679	0.968234			0.0747544	0.968234			0.0654828	0.968234
	0.00681607	0.956522			0.0068137	0.904762			0.0118888	0.968234			0.0122827	0.968234			0.0748389	0.968234			0.0655576	0.968234
	0.00681677	0.956522			0.00681492	0.904762			0.0119032	0.968234			0.0122976	0.968234			0.0749237	0.968234			0.0656326	0.968234
	0.00681748	0.956522			0.00681614	0.904762			0.0119176	0.968234			0.0123124	0.968234			0.0750086	0.968234			0.0657078	0.968234
	0.00681818	0.956522			0.00681737	0.904762			0.0119321	0.968234			0.0123274	0.968234			0.0750937	0.968234			0.0657831	0.968234
	0.00681889	0.956522			0.00681859	0.904762			0.0119466	0.968234			0.0123423	0.968234			0.075179	0.968234			0.0658586	0.968234
	0.0068203	0.956522			0.00681981	0.904762			0.0119611	0.968234			0.0123573	0.968234			0.0752646	0.968234			0.0659342	0.968234
[truncated: 9,650 more rows]

## Sheet: FigureS2
Overall BWH	Study year		Cases BWH	Study year		Controls BWH	Study year		Overall MGH	Study year		Cases MGH	Study year		Controls MGH	Study year		Overall UCSF	Study year		Cases UCSF	Study year		Controls UCSF	Study year
[truncated: 10,933 more rows]

[truncated: 7 more sheets: FigureS3, FigureS4, FigureS5, FigureS7, FigureS8, FigureS9, FigureS10]
